# Supplementary material for: Myeloperoxidase is a critical mediator of anthracycline-induced cardiomyopathy
Source: Basic Res Cardiol. 2023 Sep 1;118(1):36. doi: 10.1007/s00395-023-01006-0 (PMC10474188; doi:10.1007/s00395-023-01006-0)
Supplement: Supplementary file 2 — (XLSX 451 KB) [file 395_2023_1006_MOESM2_ESM.xlsx]

## Sheet: detected proteins
identifier					group differences (log2 fold changes)				ANOVA (q<0.05, So=0.2)			Tukey significant (p<0.05)						Tukey p values (-log10)
Genes	Protein.Group	Protein.Names	First.Protein.Description	# peptides (global)	WT DOX vs. WT NaCl	MPO KO DOX vs. MPO KO NaCl	MPO KO NaCl vs. WT NaCl	MPO KO DOX vs. WT DOX	ANOVA significant	ANOVA p value (-log10)	ANOVA q-value	WT Nacl vs. WT DOX	WT Nacl vs. MPO KO Nacl	WT Nacl vs. MPO KO DOX	WT DOX vs. MPO KO Nacl	WT DOX vs. MPO KO DOX	MPO KO Nacl vs. MPO KO DOX	WT Nacl vs. WT DOX	WT Nacl vs. MPO KO Nacl	WT Nacl vs. MPO KO DOX	WT DOX vs. MPO KO Nacl	WT DOX vs. MPO KO DOX	MPO KO Nacl vs. MPO KO DOX
Myh4	Q5SX39	MYH4_MOUSE	Myosin-4	10	5.72808	5.00691	-0.642212	-1.36338	+	4.70641	0.002	+		+	+		+	3.46695	0.0262349	2.28214	4.0166	0.197477	2.84018
Serpina3m	Q03734	SPA3M_MOUSE	Serine protease inhibitor A3M	3	4.22652	3.09426	-0.234269	-1.36652	+	3.25509	0.00771429	+			+		+	2.54391	0.00186521	1.28129	2.76916	0.253799	1.48613
Hmgcs2	P54869	HMCS2_MOUSE	Hydroxymethylglutaryl-CoA synthase, mitochondrial	3	3.96623	1.86464	0.510349	-1.59124	+	5.25478	0.004	+		+	+		+	4.9872	0.0818914	2.41542	4.18956	1.18111	1.59262
Gsta2	P10648	GSTA2_MOUSE	Glutathione S-transferase A2	2	3.84259	1.34101	1.63365	-0.867932	+	2.76292	0.0165714	+		+				2.81325	0.558879	1.84498	1.05602	0.120521	0.355667
Ccn2	P29268	CCN2_MOUSE	CCN family member 2	5	3.41011	1.75152	-1.27756	-2.93616	+	3.44607	0.00763636	+			+	+		2.24387	0.300853	0.0216912	3.64857	1.73448	0.620926
S100a9	P31725	S10A9_MOUSE	Protein S100-A9	3	3.31905	3.69268	-1.59942	-1.22579	+	1.66917	0.0455639				+			0.77075	0.137489	0.269956	1.66531	0.0680195	0.961342
Apcs	P12246	SAMP_MOUSE	Serum amyloid P-component	2	3.09572	0.497363	0.281319	-2.31704	+	1.93945	0.0380833	+			+			1.8513	0.00457878	0.0818509	1.56087	1.0769	0.0237593
Nppa	P05125	ANF_MOUSE	Natriuretic peptides A	2	2.93865	2.1311	-1.13098	-1.93853	+	3.39117	0.008	+			+			2.16378	0.304567	0.225734	3.5756	1.00345	1.21001
Tsta3	P23591	FCL_MOUSE	GDP-L-fucose synthase	3	2.80685	1.63534	0.868534	-0.302975	+	1.92246	0.0382857	+		+				1.6935	0.123846	1.37249	0.825047	0.00654167	0.572406
Serpina3n	Q91WP6	SPA3N_MOUSE	Serine protease inhibitor A3N	5	2.63682	0.938431	0.427302	-1.27108	+	5.59518	0.00266667	+		+	+	+		5.52333	0.186681	2.19313	4.45531	1.94094	1.10617
Myh7	Q91Z83	MYH7_MOUSE	Myosin-7	28	2.47119	2.48978	-1.39049	-1.3719	+	4.96095	0.0016	+			+		+	2.80663	1.00858	0.615489	5.16074	0.981599	2.83917
Hmox1	P14901	HMOX1_MOUSE	Heme oxygenase 1	2	2.47096	0.566116	0.322031	-1.58282		1.07963	0.132368
Col5a1	O88207	CO5A1_MOUSE	Collagen alpha-1(V) chain	2	2.20583	0.351785	0.668468	-1.18558	+	2.45367	0.0246857	+			+			2.67142	0.233546	0.62532	1.43645	0.860907	0.0431873
Wasl	Q91YD9	WASL_MOUSE	Neural Wiskott-Aldrich syndrome protein	3	2.14512	0.750665	1.38465	-0.00980568		1.4164	0.0886034
Babam2	Q8K3W0	BABA2_MOUSE	BRISC and BRCA1-A complex member 2	3	2.08848	0.324595	0.670021	-1.09386		1.02367	0.150498
Tsnax	Q9QZE7	TSNAX_MOUSE	Translin-associated protein X	6	2.08313	1.95141	-0.407073	-0.538798	+	2.02029	0.0360851				+			1.25851	0.0228234	0.683452	1.75115	0.0499462	1.10806
Rpe	Q8VEE0	RPE_MOUSE	Ribulose-phosphate 3-epimerase	2	2.06004	0.317752	1.67957	-0.0627222		1.05345	0.141308
Cox5b	P19536	COX5B_MOUSE	Cytochrome c oxidase subunit 5B, mitochondrial	3	2.02652	2.91774	-1.86761	-0.976397		1.05435	0.12895
Cutc	Q9D8X1	CUTC_MOUSE	Copper homeostasis protein cutC homolog	3	1.99597	0.949599	0.358102	-0.688271	+	1.85373	0.0487075	+						1.77241	0.0302512	0.779494	1.22867	0.174636	0.382583
Pdk4	O70571	PDK4_MOUSE	[Pyruvate dehydrogenase (acetyl-transferring)] kinase isozyme 4, mitochondrial	10	1.92128	-0.265838	0.622547	-1.56457	+	4.29358	0.0064	+			+	+		4.33826	0.602173	0.159794	2.45545	3.26884	0.0738664
Pgpep1	Q9ESW8	PGPI_MOUSE	Pyroglutamyl-peptidase 1	2	1.89801	1.19651	-1.11296	-1.81446	+	2.54706	0.0204167				+			1.26881	0.408366	0.00028913	2.82036	1.16283	0.482067
Orm1	Q60590	A1AG1_MOUSE	Alpha-1-acid glycoprotein 1	4	1.86247	-0.496513	1.7876	-0.571381	+	2.9074	0.0197949	+	+	+				2.70075	2.53121	1.44069	0.000803226	0.244878	0.172517
Retreg1	Q8VE91	RETR1_MOUSE	Reticulophagy regulator 1	4	1.84431	0.806859	0.434307	-0.603145	+	2.52971	0.024507	+			+			2.48764	0.109562	1.23419	1.56855	0.252216	0.500223
Maea	Q4VC33	MAEA_MOUSE	E3 ubiquitin-protein transferase MAEA	2	1.82865	1.30633	0.103274	-0.419039		1.12856	0.130047
Bcl2l1	Q64373	B2CL1_MOUSE	Bcl-2-like protein 1	2	1.82044	0.752914	0.57916	-0.488367		1.80223	0.058575
Sult1a1	P52840	ST1A1_MOUSE	Sulfotransferase 1A1	5	1.79934	1.67738	-1.1364	-1.25837	+	2.51829	0.0212245				+			1.17795	0.443484	0.0685772	2.7757	0.558265	1.02522
Diaph2	O70566	DIAP2_MOUSE	Protein diaphanous homolog 2	5	1.75616	0.0748739	1.49698	-0.184312		0.929465	0.178099
Itih3	Q61704	ITIH3_MOUSE	Inter-alpha-trypsin inhibitor heavy chain H3	6	1.71158	1.00753	0.0961336	-0.607917	+	3.76218	0.01	+		+	+		+	3.30949	0.00323206	1.61592	3.03863	0.476172	1.36494
Dcxr	Q91X52	DCXR_MOUSE	L-xylulose reductase	3	1.68135	1.93275	-0.0989955	0.152408	+	4.13316	0.00666667	+		+	+		+	2.48356	0.00213382	2.84639	2.71911	0.00757848	3.08228
Lsp1	P19973	LSP1_MOUSE	Lymphocyte-specific protein 1	3	1.65273	0.57771	1.28362	0.208602	+	2.15172	0.0389278	+		+				1.71156	1.06123	2.1047	0.0526091	0.0104849	0.172003
U2af1	Q9D883	U2AF1_MOUSE	Splicing factor U2AF 35 kDa subunit	3	1.64461	1.72917	-0.49208	-0.407513		1.47483	0.0833524
Pnpla2	Q8BJ56	PLPL2_MOUSE	Patatin-like phospholipase domain-containing protein 2	3	1.6402	-0.00113074	0.691	-0.950329		1.82279	0.0637919
Hrg	Q9ESB3	HRG_MOUSE	Histidine-rich glycoprotein	10	1.63467	0.777152	0.33293	-0.52459	+	3.56662	0.013913	+		+	+			3.41977	0.129528	1.84553	2.41471	0.397354	0.937947
Abra	Q8BUZ1	ABRA_MOUSE	Actin-binding Rho-activating protein	3	1.62186	0.563784	0.40182	-0.656253	+	3.56262	0.0148333	+		+	+			3.62669	0.236102	1.57053	2.35443	0.730588	0.524212
Ankrd1	Q9CR42	ANKR1_MOUSE	Ankyrin repeat domain-containing protein 1	5	1.60371	1.43574	-0.562152	-0.730119	+	2.53803	0.0222	+			+			1.51961	0.146557	0.429839	2.54691	0.28143	1.23331
Fv1	P70213	FV1_MOUSE	Friend virus susceptibility protein 1	5	1.59003	1.36853	-0.362849	-0.584344	+	3.622	0.00968421	+			+		+	2.48403	0.100598	1.09127	3.39686	0.33339	1.93369
Bnip3	O55003	BNIP3_MOUSE	BCL2/adenovirus E1B 19 kDa protein-interacting protein 3	3	1.56562	0.745235	0.0600465	-0.760342	+	4.06141	0.00853333	+			+			3.70424	0.00132116	1.22719	3.50616	1.097	1.0539
Golga5	Q9QYE6	GOGA5_MOUSE	Golgin subfamily A member 5	5	1.5577	0.0616223	1.02441	-0.471661		0.372652	0.411444
Ppip5k1	A2ARP1	VIP1_MOUSE	Inositol hexakisphosphate and diphosphoinositol-pentakisphosphate kinase 1	3	1.54631	0.769435	-0.262923	-1.0398		1.13471	0.132509
Khk	P97328	KHK_MOUSE	Ketohexokinase	2	1.54367	2.44241	-1.28504	-0.386296	+	3.14084	0.0123636				+		+	1.05345	0.72131	0.574508	3.03932	0.0354551	2.41683
Ubr2	Q6WKZ8	UBR2_MOUSE	E3 ubiquitin-protein ligase UBR2	8	1.54336	1.02404	0.172182	-0.347136		0.862034	0.194426
Slc2a1	P17809	GTR1_MOUSE	Solute carrier family 2, facilitated glucose transporter member 1	2	1.51975	1.17066	0.666355	0.317267		1.36885	0.102311
Rnase4	Q9JJH1	RNAS4_MOUSE	Ribonuclease 4	2	1.50553	1.71561	-0.483784	-0.273704	+	2.02629	0.0395963				+		+	1.03518	0.0688015	0.682095	1.75308	0.0139797	1.33551
Coro7	Q9D2V7	CORO7_MOUSE	Coronin-7	2	1.50328	0.437205	1.04579	-0.0202783		0.749531	0.231842
Gnpda2	Q9CRC9	GNPI2_MOUSE	Glucosamine-6-phosphate isomerase 2	2	1.50215	0.613781	1.0405	0.152124		1.01791	0.161469
Pdlim4	P70271	PDLI4_MOUSE	PDZ and LIM domain protein 4	10	1.49693	0.48244	0.245583	-0.76891	+	2.47108	0.0322824	+			+			2.48206	0.0410839	0.630802	1.83626	0.709724	0.242566
Pttg1ip	Q8R143	PTTG_MOUSE	Pituitary tumor-transforming gene 1 protein-interacting protein	2	1.49546	-1.45118	1.26537	-1.68127		0.577368	0.283022
Ptgs1	P22437	PGH1_MOUSE	Prostaglandin G/H synthase 1	2	1.48922	-0.594857	0.901601	-1.18248		0.683818	0.255499
Iah1	Q9DB29	IAH1_MOUSE	Isoamyl acetate-hydrolyzing esterase 1 homolog	2	1.48631	0.0912714	1.33207	-0.0629597		0.989131	0.169187
Tap2	P36371	TAP2_MOUSE	Antigen peptide transporter 2	2	1.44875	0.851067	0.187833	-0.409852		0.708604	0.245654
Ifit2	Q64112	IFIT2_MOUSE	Interferon-induced protein with tetratricopeptide repeats 2	2	1.44789	0.922145	-0.821293	-1.34704	+	2.75812	0.0196522	+			+			1.42557	0.435844	0.00136437	3.03995	1.24286	0.566136
Glul	P15105	GLNA_MOUSE	Glutamine synthetase	9	1.43685	0.874103	-0.335388	-0.898139	+	4.71613	0.00742857	+			+	+	+	3.59697	0.200685	0.611853	4.74852	1.69703	1.61602
Cotl1	Q9CQI6	COTL1_MOUSE	Coactosin-like protein	2	1.43234	1.6533	-0.211393	0.00957203		1.72043	0.0600958
Stbd1	Q8C7E7	STBD1_MOUSE	Starch-binding domain-containing protein 1	4	1.41841	1.12589	-0.0180802	-0.310597		1.65535	0.0754051
Ube4a	E9Q735	UBE4A_MOUSE	Ubiquitin conjugation factor E4 A	2	1.41606	0.0551284	0.846464	-0.51447		0.752506	0.242031
Cwc15	Q9JHS9	CWC15_MOUSE	Spliceosome-associated protein CWC15 homolog	2	1.40414	0.889238	0.523857	0.00895945		0.785449	0.220889
Myd88	P22366	MYD88_MOUSE	Myeloid differentiation primary response protein MyD88	2	1.39089	1.12208	0.113981	-0.154828	+	2.66749	0.02475	+		+	+		+	2.00966	0.0038815	1.63249	1.73071	0.00950027	1.3651
Qsox1	Q8BND5	QSOX1_MOUSE	Sulfhydryl oxidase 1	4	1.38139	-0.513484	1.26578	-0.629095		0.900395	0.195072
Pip4k2b	Q80XI4	PI42B_MOUSE	Phosphatidylinositol 5-phosphate 4-kinase type-2 beta	3	1.37384	0.544799	0.0627219	-0.766324		1.96305	0.0560252
Ublcp1	Q8BGR9	UBCP1_MOUSE	Ubiquitin-like domain-containing CTD phosphatase 1	4	1.36837	0.21449	0.190032	-0.963847		0.429919	0.383223
Spon1	Q8VCC9	SPON1_MOUSE	Spondin-1	2	1.36695	1.28578	0.140997	0.0598275		0.582422	0.286946
Ddx58	Q6Q899	DDX58_MOUSE	Probable ATP-dependent RNA helicase DDX58	8	1.3562	1.19577	-0.468667	-0.629098		1.22236	0.123316
Ppih	Q9D868	PPIH_MOUSE	Peptidyl-prolyl cis-trans isomerase H	2	1.35032	0.103182	0.991043	-0.256091		0.642139	0.276944
Mical2	Q8BML1	MICA2_MOUSE	[F-actin]-monooxygenase MICAL2	2	1.31488	-0.0233984	0.387269	-0.951013		1.38686	0.122412
Abcf3	Q8K268	ABCF3_MOUSE	ATP-binding cassette sub-family F member 3	6	1.30163	-0.338819	0.883182	-0.757267	+	2.18699	0.0484722	+						2.35751	1.17584	0.418434	0.222864	0.862987	0.130494
Ecm1	Q61508	ECM1_MOUSE	Extracellular matrix protein 1	3	1.29782	0.872246	0.173052	-0.252518		1.30598	0.123694
Mknk1	O08605	MKNK1_MOUSE	MAP kinase-interacting serine/threonine-protein kinase 1	3	1.2939	0.525477	0.22792	-0.540501		1.68418	0.0862883
Vps16	Q920Q4	VPS16_MOUSE	Vacuolar protein sorting-associated protein 16 homolog	2	1.2931	-0.156144	0.298732	-1.15051		0.972987	0.184758
Ptbp3	Q8BHD7	PTBP3_MOUSE	Polypyrimidine tract-binding protein 3	3	1.26574	2.49489	-1.64692	-0.417762	+	3.01582	0.01424				+		+	0.643837	1.11186	0.254899	3.00153	0.0397082	2.35353
Armt1	A6H630	ARMT1_MOUSE	Damage-control phosphatase ARMT1	3	1.26267	0.809639	0.1892	-0.263836		1.62255	0.0883478
Agfg2	Q80WC7	AGFG2_MOUSE	Arf-GAP domain and FG repeat-containing protein 2	4	1.25214	0.468056	0.512789	-0.271297	+	3.09938	0.0232	+		+				3.11408	0.596783	2.11338	1.26893	0.12876	0.486745
Parp12	Q8BZ20	PAR12_MOUSE	Protein mono-ADP-ribosyltransferase PARP12	4	1.25071	1.77046	-0.101878	0.417866		1.43483	0.0905167
Epn2	Q8CHU3	EPN2_MOUSE	Epsin-2	2	1.24651	0.188468	0.644755	-0.41329		0.637348	0.289105
Cd300lg	Q1ERP8	CLM9_MOUSE	CMRF35-like molecule 9	3	1.23775	0.959946	0.0871013	-0.190704		1.39068	0.113418
Pkp4	Q68FH0	PKP4_MOUSE	Plakophilin-4	4	1.23695	0.254618	0.242122	-0.740206		1.57525	0.101873
Cpb2	Q9JHH6	CBPB2_MOUSE	Carboxypeptidase B2	3	1.23467	0.558181	0.454802	-0.221686		0.613009	0.293216
Klhl22	Q99JN2	KLH22_MOUSE	Kelch-like protein 22	3	1.22347	1.06016	0.0154703	-0.147842	+	2.95211	0.0218039	+		+	+		+	2.12807	1.64306e-05	1.70132	2.08265	0.0132715	1.65746
Tcp11l2	Q8K1H7	T11L2_MOUSE	T-complex protein 11-like protein 2	5	1.21039	0.365608	0.239786	-0.605001		1.44841	0.118978
Ccdc9	Q8VC31	CCDC9_MOUSE	Coiled-coil domain-containing protein 9	3	1.20873	0.608642	0.538086	-0.062006		0.33973	0.44541
Dcaf6	Q9DC22	DCAF6_MOUSE	DDB1- and CUL4-associated factor 6	4	1.20597	-0.0712643	0.341619	-0.935616		1.33609	0.130231
Plbd1	Q8VCI0	PLBL1_MOUSE	Phospholipase B-like 1	4	1.189	1.84722	0.667654	1.32587		1.02674	0.141699
Wdr7	Q920I9	WDR7_MOUSE	WD repeat-containing protein 7	4	1.17634	-0.507299	0.759574	-0.924066		0.517254	0.344225
Prpf31	Q8CCF0	PRP31_MOUSE	U4/U6 small nuclear ribonucleoprotein Prp31	3	1.17593	1.12034	-0.603245	-0.658834		1.65072	0.0754227
Fkbp5	Q64378	FKBP5_MOUSE	Peptidyl-prolyl cis-trans isomerase FKBP5	7	1.17549	0.192664	-0.180003	-1.16283	+	2.21073	0.042688	+			+	+		1.61937	0.0167366	6.28637e-06	2.07945	1.58783	0.0203149
Tcn2	O88968	TCO2_MOUSE	Transcobalamin-2	3	1.17399	0.829689	0.0143018	-0.329998		0.836686	0.215873
Cd2ap	Q9JLQ0	CD2AP_MOUSE	CD2-associated protein	4	1.166	0.0731153	0.983768	-0.109117		1.23929	0.140113
Dus3l	Q91XI1	DUS3L_MOUSE	tRNA-dihydrouridine(47) synthase [NAD(P)(+)]-like	4	1.16408	0.492603	0.564233	-0.107244		1.12764	0.161124
Nudcd3	Q8R1N4	NUDC3_MOUSE	NudC domain-containing protein 3	3	1.15585	1.32731	-0.618184	-0.446724		0.966804	0.169586
Lonp2	Q9DBN5	LONP2_MOUSE	Lon protease homolog 2, peroxisomal	9	1.15451	1.03209	-0.178922	-0.301342		2.00374	0.0507871
Ca3	P16015	CAH3_MOUSE	Carbonic anhydrase 3	7	1.14771	-0.190356	0.865229	-0.472833		0.144997	0.680636
Pam	P97467	AMD_MOUSE	Peptidyl-glycine alpha-amidating monooxygenase	4	1.14621	1.8765	-0.608896	0.121397		1.42481	0.090321
Snx6	Q6P8X1	SNX6_MOUSE	Sorting nexin-6	5	1.14612	0.189995	1.08919	0.133067	+	2.27343	0.0423802	+	+	+				1.74611	1.59317	2.11254	0.00069302	0.00850545	0.0236366
Ablim2	Q8BL65	ABLM2_MOUSE	Actin-binding LIM protein 2	9	1.13749	0.572881	0.240157	-0.324453		1.43275	0.121325
Plpp1	Q61469	PLPP1_MOUSE	Phospholipid phosphatase 1	2	1.13526	0.726792	0.242095	-0.166368		0.301537	0.478149
Trappc13	Q3TIR1	TPC13_MOUSE	Trafficking protein particle complex subunit 13	4	1.11839	0.740408	0.0743138	-0.303667		1.32039	0.128609
Tspan9	Q8BJU2	TSN9_MOUSE	Tetraspanin-9	2	1.11509	2.49404	-1.12173	0.257223		1.28935	0.102068
Oard1	Q8R5F3	OARD1_MOUSE	ADP-ribose glycohydrolase OARD1	2	1.10706	0.899142	-0.41376	-0.621677		0.717996	0.246227
Gclc	P97494	GSH1_MOUSE	Glutamate--cysteine ligase catalytic subunit	4	1.09946	1.2126	0.061259	0.1744		0.685602	0.254522
Snap91	Q61548	AP180_MOUSE	Clathrin coat assembly protein AP180	4	1.09859	0.92232	-0.0114344	-0.187704		1.10189	0.157844
Lsm14a	Q8K2F8	LS14A_MOUSE	Protein LSM14 homolog A	2	1.09832	-0.970417	0.839598	-1.22914		0.899189	0.198311
Ccny	Q8BGU5	CCNY_MOUSE	Cyclin-Y	2	1.09772	0.630528	0.328473	-0.138715		0.751194	0.251137
Sntb1	Q99L88	SNTB1_MOUSE	Beta-1-syntrophin	4	1.0773	1.60296	-0.856243	-0.33059	+	2.03848	0.042087				+		+	0.648747	0.386661	0.279254	2.024	0.0327298	1.44782
Tmpo	Q61033	LAP2A_MOUSE	Lamina-associated polypeptide 2, isoforms alpha/zeta	4	1.07682	0.628281	0.349462	-0.0990728		0.988936	0.187735
Pgrmc2	Q80UU9	PGRC2_MOUSE	Membrane-associated progesterone receptor component 2	3	1.07077	0.48098	0.540101	-0.0496852		0.833719	0.230601
Ftl1	P29391	FRIL1_MOUSE	Ferritin light chain 1	6	1.06074	0.839532	0.486436	0.26523	+	2.62564	0.0297831	+		+				1.76627	0.349329	2.57076	0.512264	0.0749867	1.14075
Efhd2	Q9D8Y0	EFHD2_MOUSE	EF-hand domain-containing protein D2	3	1.04936	0.460347	0.183736	-0.405282	+	2.31974	0.0492349	+			+			2.25377	0.0417791	0.910843	1.61353	0.325609	0.438619
Gss	P51855	GSHB_MOUSE	Glutathione synthetase	6	1.04782	-0.146265	0.417854	-0.776235	+	2.39421	0.0495135	+				+		2.56099	0.422115	0.14732	1.02451	1.53074	0.027648
Anp32e	P97822	AN32E_MOUSE	Acidic leucine-rich nuclear phosphoprotein 32 family member E	4	1.04549	1.02259	-0.290731	-0.313628	+	3.51332	0.016	+			+		+	2.20721	0.139598	1.15603	3.24096	0.169484	2.12677
Ankle2	Q6P1H6	ANKL2_MOUSE	Ankyrin repeat and LEM domain-containing protein 2	3	1.03626	0.950544	0.60114	0.515427		0.229055	0.545045
Hmgb2	P30681	HMGB2_MOUSE	High mobility group protein B2	5	1.03564	-0.123493	0.260237	-0.898897		2.20288	0.0589317
Aida	Q8C4Q6	AIDA_MOUSE	Axin interactor, dorsalization-associated protein	3	1.03342	0.592211	0.37802	-0.0631908	+	4.00057	0.0171852	+		+	+		+	3.5572	0.569456	3.24867	1.71734	0.00480697	1.4268
Itih4	A6X935	ITIH4_MOUSE	Inter alpha-trypsin inhibitor, heavy chain 4	16	1.02884	0.0547972	0.493339	-0.480707		1.67547	0.110671
Slc25a5	P51881	ADT2_MOUSE	ADP/ATP translocase 2	7	1.02853	0.338438	0.653876	-0.0362139		1.66378	0.102154
Tdrkh	Q80VL1	TDRKH_MOUSE	Tudor and KH domain-containing protein	3	1.0249	1.45008	-0.0844456	0.340735		1.01164	0.163793
Col18a1	P39061	COIA1_MOUSE	Collagen alpha-1(XVIII) chain	8	1.01676	0.80974	-0.0636651	-0.270685	+	4.23984	0.012	+		+	+		+	3.26535	0.00432566	1.99724	3.56291	0.235303	2.29212
Col3a1	P08121	CO3A1_MOUSE	Collagen alpha-1(III) chain	2	1.01634	0.408891	0.228914	-0.378535	+	3.39779	0.0222951	+		+	+			3.37849	0.164145	1.57858	2.27695	0.547006	0.648335
Gvin1	Q80SU7	GVIN1_MOUSE	Interferon-induced very large GTPase 1	16	0.991409	0.696383	-0.104115	-0.39914	+	4.68321	0.0095	+		+	+		+	3.7459	0.0254803	1.64821	4.28387	0.759509	2.18437
Myl3	P09542	MYL3_MOUSE	Myosin light chain 3	21	0.978664	-0.0934563	0.184904	-0.887216		1.06214	0.18666
Ndufb5	Q9CQH3	NDUB5_MOUSE	NADH dehydrogenase [ubiquinone] 1 beta subcomplex subunit 5, mitochondrial	3	0.976848	0.528737	0.437341	-0.0107698		0.087875	0.775773
Dohh	Q99LN9	DOHH_MOUSE	Deoxyhypusine hydroxylase	2	0.974974	0.0506814	0.440892	-0.483401		1.50717	0.130344
Mtrf1	Q8K126	RF1M_MOUSE	Peptide chain release factor 1, mitochondrial	4	0.971984	0.0251118	0.623218	-0.323655		0.47277	0.387078
Usp28	Q5I043	UBP28_MOUSE	Ubiquitin carboxyl-terminal hydrolase 28	9	0.970398	0.484949	0.265848	-0.2196		1.69126	0.104015
Mtrex	Q9CZU3	MTREX_MOUSE	Exosome RNA helicase MTR4	7	0.970144	1.52037	-0.198338	0.351884		1.67499	0.0738958
Mlf2	Q99KX1	MLF2_MOUSE	Myeloid leukemia factor 2	4	0.955834	0.0910679	0.162335	-0.702431		0.852991	0.239868
Ntn1	O09118	NET1_MOUSE	Netrin-1	4	0.950377	1.2517	-1.91974	-1.61842		0.814411	0.18819
Ripor1	Q68FE6	RIPR1_MOUSE	Rho family-interacting cell polarization regulator 1	2	0.945637	1.17287	-0.182753	0.0444813		1.21	0.134247
Dab2ip	Q3UHC7	DAB2P_MOUSE	Disabled homolog 2-interacting protein	2	0.943514	0.641141	-0.74387	-1.04624		1.44838	0.102161
Nucb2	P81117	NUCB2_MOUSE	Nucleobindin-2	5	0.939418	0.522267	0.298003	-0.119148		0.685252	0.283344
Postn	Q62009	POSTN_MOUSE	Periostin	10	0.939337	0.544719	0.516791	0.122173	+	2.83873	0.0325238	+		+				2.24392	0.720408	2.73157	0.461682	0.0179602	0.805188
Asna1	O54984	ASNA_MOUSE	ATPase Asna1	7	0.933742	0.277653	0.380931	-0.275159		1.34476	0.14856
Ubqln2	Q9QZM0	UBQL2_MOUSE	Ubiquilin-2	2	0.930361	0.486462	0.284126	-0.159773		1.22316	0.161054
Kng1	O08677	KNG1_MOUSE	Kininogen-1	13	0.929401	0.564497	0.0429564	-0.321947	+	3.4476	0.0237736	+		+	+			2.98653	0.00147787	1.45853	2.77807	0.383155	1.2698
Lrrc59	Q922Q8	LRC59_MOUSE	Leucine-rich repeat-containing protein 59	5	0.928078	0.785659	0.702778	0.560359		1.47355	0.10513
Lancl1	O89112	LANC1_MOUSE	Glutathione S-transferase LANCL1	4	0.922996	0.71535	0.0734261	-0.134221		0.52928	0.346118
Plgrkt	Q9D3P8	PLRKT_MOUSE	Plasminogen receptor (KT)	3	0.919632	0.624791	0.294873	3.2107e-05		0.719074	0.269025
Uba6	Q8C7R4	UBA6_MOUSE	Ubiquitin-like modifier-activating enzyme 6	8	0.913433	0.316754	0.250439	-0.34624		1.41406	0.140254
Ptgds	O09114	PTGDS_MOUSE	Prostaglandin-H2 D-isomerase	3	0.905417	0.136173	0.24537	-0.523875		1.03885	0.203589
Thy1	P01831	THY1_MOUSE	Thy-1 membrane glycoprotein	2	0.90367	-0.117252	0.576974	-0.443948		0.553546	0.360311
Prorp	Q8JZY4	MRPP3_MOUSE	Mitochondrial ribonuclease P catalytic subunit	4	0.900975	1.3556	-0.0115581	0.443067		0.906716	0.186667
Limd1	Q9QXD8	LIMD1_MOUSE	LIM domain-containing protein 1	9	0.894787	0.800581	-0.0537144	-0.147921	+	3.72564	0.0176216	+		+	+		+	2.66654	0.00257664	1.98084	2.91802	0.047532	2.22764
Impact	O55091	IMPCT_MOUSE	Protein IMPACT	3	0.893969	0.678821	0.508053	0.292905	+	2.28773	0.0474493	+		+				1.44605	0.445546	2.37295	0.231468	0.114765	0.839861
Pir	Q9D711	PIR_MOUSE	Pirin	4	0.892288	0.769258	0.159356	0.0363258	+	3.59101	0.0194545	+		+	+		+	2.62624	0.0572077	2.79517	1.89466	0.000792076	2.05918
Sh3kbp1	Q8R550	SH3K1_MOUSE	SH3 domain-containing kinase-binding protein 1	3	0.892141	0.810483	0.114916	0.0332581		0.137565	0.691373
Dffa	O54786	DFFA_MOUSE	DNA fragmentation factor subunit alpha	2	0.888323	-0.0762135	1.14474	0.180208		2.06227	0.059362
Htatsf1	Q8BGC0	HTSF1_MOUSE	HIV Tat-specific factor 1 homolog	2	0.88656	-0.477681	0.381384	-0.982857		0.461875	0.385773
Arih2	Q9Z1K6	ARI2_MOUSE	E3 ubiquitin-protein ligase ARIH2	3	0.883064	-0.0417449	0.102592	-0.822216		0.228324	0.57638
Arhgef2	Q60875	ARHG2_MOUSE	Rho guanine nucleotide exchange factor 2	3	0.879444	-1.03048	1.8323	-0.0776253		0.477152	0.343414
Rtn4	Q99P72	RTN4_MOUSE	Reticulon-4	14	0.87313	0.753626	-0.11891	-0.238414		1.6593	0.101699
Gns	Q8BFR4	GNS_MOUSE	N-acetylglucosamine-6-sulfatase	5	0.870387	-0.393002	0.193322	-1.07007		0.453559	0.386596
Phyhd1	Q9DB26	PHYD1_MOUSE	Phytanoyl-CoA dioxygenase domain-containing protein 1	6	0.869303	0.631524	0.0639931	-0.173786		2.37155	0.0508312
Mpp7	Q8BVD5	MPP7_MOUSE	MAGUK p55 subfamily member 7	4	0.867978	0.508012	-0.240252	-0.600218		0.782376	0.246986
Lrrc8a	Q80WG5	LRC8A_MOUSE	Volume-regulated anion channel subunit LRRC8A	6	0.867422	0.174713	0.0259218	-0.666787		1.04763	0.197764
Col4a2	P08122	CO4A2_MOUSE	Collagen alpha-2(IV) chain	9	0.867131	0.196623	0.204651	-0.465856		1.58366	0.129286
Efemp1	Q8BPB5	FBLN3_MOUSE	EGF-containing fibulin-like extracellular matrix protein 1	3	0.86332	0.307935	0.505707	-0.0496775		0.526707	0.366482
Erbin	Q80TH2	ERBIN_MOUSE	Erbin	4	0.852394	1.12697	-0.942726	-0.668145		0.948594	0.177785
Enoph1	Q8BGB7	ENOPH_MOUSE	Enolase-phosphatase E1	3	0.851533	0.103007	0.269051	-0.479476		1.45795	0.145315
Psip1	Q99JF8	PSIP1_MOUSE	PC4 and SFRS1-interacting protein	3	0.851369	-0.22303	0.205931	-0.868467		0.117804	0.730872
Samhd1	Q60710	SAMH1_MOUSE	Deoxynucleoside triphosphate triphosphohydrolase SAMHD1	13	0.84906	1.17465	0.400701	0.726291		1.53236	0.0910041
Ephx1	Q9D379	HYEP_MOUSE	Epoxide hydrolase 1	16	0.848785	0.891987	-0.187741	-0.144539	+	6.20968	0.006	+		+	+		+	4.23941	0.237131	3.27391	5.42659	0.122133	4.52043
Srsf5	O35326	SRSF5_MOUSE	Serine/arginine-rich splicing factor 5	2	0.846729	0.998825	-0.568491	-0.416395	+	2.7902	0.0251667				+		+	1.20147	0.521453	0.271943	2.92584	0.251025	1.63795
Fetub	Q9QXC1	FETUB_MOUSE	Fetuin-B	5	0.844644	0.414463	0.169363	-0.260818	+	2.89682	0.0409369	+		+	+			2.7541	0.0848942	1.46683	1.90554	0.256568	0.740851
Thyn1	Q91YJ3	THYN1_MOUSE	Thymocyte nuclear protein 1	5	0.842286	0.290871	0.0946271	-0.456788		0.929907	0.230851
Vps41	Q5KU39	VPS41_MOUSE	Vacuolar protein sorting-associated protein 41 homolog	4	0.839866	-0.250846	0.5424	-0.548312		0.61872	0.334205
Vps35l	Q8BWQ6	VP35L_MOUSE	VPS35 endosomal protein sorting factor-like	3	0.837894	-0.0528336	0.398693	-0.492034		0.243898	0.574702
Pes1	Q9EQ61	PESC_MOUSE	Pescadillo homolog	2	0.8367	-0.440806	0.439717	-0.837789		0.621263	0.317557
Cp	Q61147	CERU_MOUSE	Ceruloplasmin	25	0.836435	0.537025	-0.0984141	-0.397824	+	3.37927	0.0242985	+			+			2.67383	0.018393	0.818747	3.16754	0.665333	1.23038
Prdx4	O08807	PRDX4_MOUSE	Peroxiredoxin-4	4	0.833003	-0.0307455	0.748128	-0.115621		0.0351653	0.891999
Ptma	P26350	PTMA_MOUSE	Prothymosin alpha	2	0.832084	-0.311763	0.648587	-0.495261		0.902185	0.241168
Atp6v0d1	P51863	VA0D1_MOUSE	V-type proton ATPase subunit d 1	3	0.826436	0.190497	0.603622	-0.0323162		2.1038	0.0818654
Rfk	Q8CFV9	RIFK_MOUSE	Riboflavin kinase	2	0.825387	0.173715	0.671587	0.0199149		0.383766	0.440593
Slc12a2	P55012	S12A2_MOUSE	Solute carrier family 12 member 2	5	0.823739	0.739805	-0.722318	-0.806252		0.775254	0.230979
Hpx	Q91X72	HEMO_MOUSE	Hemopexin	12	0.823518	-0.0562878	0.381374	-0.498432		1.15966	0.194717
Map7	O88735	MAP7_MOUSE	Ensconsin	4	0.822675	0.186875	0.167526	-0.468274		0.104389	0.757712
Apob	E9Q414	APOB_MOUSE	Apolipoprotein B-100	2	0.821434	0.387524	0.0970186	-0.336891		0.534025	0.365771
Cyc1	Q9D0M3	CY1_MOUSE	Cytochrome c1, heme protein, mitochondrial	9	0.81992	0.543965	0.174371	-0.101584		0.54386	0.356134
Azgp1	Q64726	ZA2G_MOUSE	Zinc-alpha-2-glycoprotein	4	0.817262	1.4616	0.0418935	0.686236		0.97228	0.173874
Aqp1	Q02013	AQP1_MOUSE	Aquaporin-1	2	0.816266	0.35807	0.00516351	-0.453032		0.782162	0.265768
Larp7	Q05CL8	LARP7_MOUSE	La-related protein 7	4	0.815827	-0.337641	0.522641	-0.630826		1.15845	0.188316
Tcea1	P10711	TCEA1_MOUSE	Transcription elongation factor A protein 1	6	0.814461	0.0321407	0.369174	-0.413146		0.190017	0.637048
Rabgap1l	A6H6A9	RBG1L_MOUSE	Rab GTPase-activating protein 1-like	2	0.813502	0.339249	-0.131193	-0.605446		1.92372	0.0880177
Rangap1	P46061	RAGP1_MOUSE	Ran GTPase-activating protein 1	7	0.813349	0.559956	0.146763	-0.106631	+	2.68629	0.0442188	+		+	+			2.2269	0.0444809	1.74864	1.57381	0.0181229	1.13076
Lrrc1	Q80VQ1	LRRC1_MOUSE	Leucine-rich repeat-containing protein 1	6	0.812662	0.379794	0.136449	-0.296419		0.639896	0.320067
Cdkn2c	Q60772	CDN2C_MOUSE	Cyclin-dependent kinase 4 inhibitor C	2	0.807887	0.577528	0.114647	-0.115712		1.44864	0.132647
Hebp1	Q9R257	HEBP1_MOUSE	Heme-binding protein 1	2	0.800199	1.11609	-0.179438	0.136454		0.893032	0.203865
Gpld1	O70362	PHLD_MOUSE	Phosphatidylinositol-glycan-specific phospholipase D	6	0.795576	0.949265	0.163851	0.31754		2.04103	0.0605238
Dpep1	P31428	DPEP1_MOUSE	Dipeptidase 1	10	0.789161	0.55897	-0.10126	-0.33145	+	4.43831	0.0164138	+		+	+		+	3.48749	0.0387183	1.4216	4.11756	0.745669	2.03281
Bloc1s4	Q8VED2	BL1S4_MOUSE	Biogenesis of lysosome-related organelles complex 1 subunit 4	2	0.787412	0.935251	0.971742	1.11958		1.18932	0.128861
Npl	Q9DCJ9	NPL_MOUSE	N-acetylneuraminate lyase	2	0.783619	0.320176	0.348081	-0.115362		0.692004	0.305655
Prmt7	Q922X9	ANM7_MOUSE	Protein arginine N-methyltransferase 7	2	0.775527	0.819839	-0.302589	-0.258278		0.803468	0.239801
Znf326	O88291	ZN326_MOUSE	DBIRD complex subunit ZNF326	3	0.775124	0.169876	-0.383595	-0.988843		1.75451	0.0880179
Gpx3	P46412	GPX3_MOUSE	Glutathione peroxidase 3	5	0.773583	0.634057	-0.213003	-0.352529	+	3.25425	0.0250959	+			+		+	2.18215	0.133816	0.679161	3.19885	0.457694	1.53963
Akt1s1	Q9D1F4	AKTS1_MOUSE	Proline-rich AKT1 substrate 1	2	0.771778	0.282529	0.742332	0.253083		2.11228	0.0687151
C5	P06684	CO5_MOUSE	Complement C5	7	0.77132	-0.025904	0.75671	-0.0405134		0.216967	0.59352
Rab3ip	Q68EF0	RAB3I_MOUSE	Rab-3A-interacting protein	3	0.770676	0.000167052	0.426098	-0.34441		0.366359	0.471911
Bloc1s1	O55102	BL1S1_MOUSE	Biogenesis of lysosome-related organelles complex 1 subunit 1	2	0.763603	-0.538048	0.419893	-0.881758		1.01408	0.203434
Acbd6	Q9D061	ACBD6_MOUSE	Acyl-CoA-binding domain-containing protein 6	3	0.76353	0.402198	0.350137	-0.0111958		1.35165	0.156969
Itih5	Q8BJD1	ITIH5_MOUSE	Inter-alpha-trypsin inhibitor heavy chain H5	2	0.763259	0.691214	0.721039	0.648994		0.820289	0.221487
Slc28a2	O88627	S28A2_MOUSE	Sodium/nucleoside cotransporter 2	2	0.762953	0.5657	0.62802	0.430767		0.563133	0.325365
Nfkb1	P25799	NFKB1_MOUSE	Nuclear factor NF-kappa-B p105 subunit	5	0.75858	1.64219	-0.712588	0.17102		0.886923	0.187935
Homer3	Q99JP6	HOME3_MOUSE	Homer protein homolog 3	5	0.758222	0.719211	0.0670695	0.0280587		1.34931	0.141528
Atpsckmt	Q9D1Z3	ACKMT_MOUSE	ATP synthase subunit C lysine N-methyltransferase	3	0.755618	-0.316493	-0.18466	-1.25677		0.565371	0.317517
Rsl1d1	Q8BVY0	RL1D1_MOUSE	Ribosomal L1 domain-containing protein 1	4	0.755467	0.559336	-0.266351	-0.462482		0.991858	0.201624
Paip1	Q8VE62	PAIP1_MOUSE	Polyadenylate-binding protein-interacting protein 1	4	0.755065	0.133715	-0.0592343	-0.680584		0.520876	0.371004
Lipe	P54310	LIPS_MOUSE	Hormone-sensitive lipase	4	0.754728	0.685178	-0.407159	-0.476709	+	2.78424	0.0329195	+			+			1.45076	0.396662	0.156117	3.00148	0.56746	1.20721
Noa1	Q9JJG9	NOA1_MOUSE	Nitric oxide-associated protein 1	3	0.75406	0.0647608	0.89157	0.202271		0.585661	0.32463
Tpd52l1	O54818	TPD53_MOUSE	Tumor protein D53	2	0.753819	-0.0905646	0.521398	-0.322986		0.387702	0.457437
Ap4s1	Q9WVL1	AP4S1_MOUSE	AP-4 complex subunit sigma-1	2	0.753541	0.882408	-0.64336	-0.514493	+	2.1722	0.0471079				+			0.759354	0.538397	0.0440296	2.41382	0.321264	1.05075
Itm2b	O89051	ITM2B_MOUSE	Integral membrane protein 2B	2	0.751669	1.02312	-0.416801	-0.145351	+	3.87996	0.0156923	+			+		+	1.78376	0.547125	1.1967	3.59312	0.0376959	2.95925
Senp8	Q9D2Z4	SENP8_MOUSE	Sentrin-specific protease 8	2	0.74677	-1.84097	1.18967	-1.39807		1.16167	0.130194
Ly6c1	P0CW02	LY6C1_MOUSE	Lymphocyte antigen 6C1	2	0.745463	0.368498	-0.0978727	-0.474839		1.24303	0.170383
Dctn6	Q9WUB4	DCTN6_MOUSE	Dynactin subunit 6	2	0.745338	-0.136256	0.122101	-0.759493		0.313562	0.499828
Acox3	Q9EPL9	ACOX3_MOUSE	Peroxisomal acyl-coenzyme A oxidase 3	7	0.745158	1.27814	-0.614776	-0.0817897		1.28323	0.127179
Krt10	P02535	K1C10_MOUSE	Keratin, type I cytoskeletal 10	2	0.741862	2.59737	-3.46827	-1.61276	+	1.85758	0.0385714		+		+			0.0324721	1.34474	0.0506491	1.91222	0.252693	0.752203
Oxr1	Q4KMM3	OXR1_MOUSE	Oxidation resistance protein 1	3	0.740559	1.55277	0.206151	1.01837		1.32608	0.111672
Lpl	P11152	LIPL_MOUSE	Lipoprotein lipase	9	0.738066	0.634273	-0.303883	-0.407676		1.81813	0.0903529
Znf207	Q9JMD0	ZN207_MOUSE	BUB3-interacting and GLEBS motif-containing protein ZNF207	2	0.734791	-0.0903123	0.530707	-0.294396		0.353644	0.48268
Ndufb11	O09111	NDUBB_MOUSE	NADH dehydrogenase [ubiquinone] 1 beta subcomplex subunit 11, mitochondrial	5	0.733412	0.883867	-1.06495	-0.914493		0.257785	0.504336
Rcc1l	Q9CYF5	RCC1L_MOUSE	RCC1-like G exchanging factor-like protein	4	0.731405	0.590328	0.428308	0.287231		0.496965	0.369501
B4gat1	Q8BWP8	B4GA1_MOUSE	Beta-1,4-glucuronyltransferase 1	2	0.728018	0.494544	0.111958	-0.121516		0.66753	0.311709
Hip1r	Q9JKY5	HIP1R_MOUSE	Huntingtin-interacting protein 1-related protein	3	0.726612	0.56022	1.06401	0.897619		0.893561	0.192146
Exosc6	Q8BTW3	EXOS6_MOUSE	Exosome complex component MTR3	2	0.726478	-0.0659345	0.0732948	-0.719117		0.768942	0.279396
Arpc2	Q9CVB6	ARPC2_MOUSE	Actin-related protein 2/3 complex subunit 2	8	0.726157	0.497966	0.161949	-0.0662406	+	3.1062	0.037757	+		+	+		+	2.5869	0.1013	2.21427	1.68842	0.00831858	1.34078
Bst2	Q8R2Q8	BST2_MOUSE	Bone marrow stromal antigen 2	3	0.724407	0.440781	0.102728	-0.180898		2.38516	0.0731087
Adprhl2	Q8CG72	ARHL2_MOUSE	ADP-ribose glycohydrolase ARH3	2	0.720173	1.12634	-0.730789	-0.324617		0.930843	0.187805
Itgb5	O70309	ITB5_MOUSE	Integrin beta-5	4	0.718252	-0.141318	-0.077994	-0.937564		1.58008	0.121508
Nup98	Q6PFD9	NUP98_MOUSE	Nuclear pore complex protein Nup98-Nup96	6	0.716687	0.897969	-0.157114	0.0241682		1.31487	0.137791
Aoc3	O70423	AOC3_MOUSE	Membrane primary amine oxidase	9	0.702936	0.870356	-0.318209	-0.150789	+	3.6393	0.0197209	+			+		+	1.8423	0.358487	1.17781	3.34859	0.0527772	2.62995
Jak1	P52332	JAK1_MOUSE	Tyrosine-protein kinase JAK1	2	0.702077	0.124731	0.653277	0.07593		0.760642	0.279039
Rtn2	O70622	RTN2_MOUSE	Reticulon-2	2	0.701433	0.510937	0.0776901	-0.112806		0.680331	0.309401
C4b	P01029	CO4B_MOUSE	Complement C4-B	15	0.700987	-0.0803172	0.442387	-0.338917		0.341247	0.500747
Nt5e	Q61503	5NTD_MOUSE	5'-nucleotidase	3	0.700274	0.0956027	-0.417795	-1.02247		1.14584	0.161328
Parp3	Q3ULW8	PARP3_MOUSE	Protein mono-ADP-ribosyltransferase PARP3	5	0.699018	0.468055	0.125011	-0.105951		1.60117	0.132204
Abcg2	Q7TMS5	ABCG2_MOUSE	ATP-binding cassette sub-family G member 2	2	0.698293	0.497663	-0.0678984	-0.268529		0.701641	0.298215
Prpf40a	Q9R1C7	PR40A_MOUSE	Pre-mRNA-processing factor 40 homolog A	5	0.696192	0.233818	0.419383	-0.0429904		0.918227	0.251777
Dpysl3	Q62188	DPYL3_MOUSE	Dihydropyrimidinase-related protein 3	8	0.693352	-0.00961844	0.316639	-0.386331		1.63731	0.150379
Ppm1l	Q8BHN0	PPM1L_MOUSE	Protein phosphatase 1L	3	0.691301	0.137312	-0.256557	-0.810547		0.146589	0.685192
Irgm1	Q60766	IRGM1_MOUSE	Immunity-related GTPase family M protein 1	5	0.69124	0.211766	-0.336044	-0.815518		1.73381	0.101176
Cd163	Q2VLH6	C163A_MOUSE	Scavenger receptor cysteine-rich type 1 protein M130	5	0.68962	1.23862	-0.507594	0.0414027		0.41722	0.38924
Ptbp2	Q91Z31	PTBP2_MOUSE	Polypyrimidine tract-binding protein 2	4	0.689517	0.00332483	0.160507	-0.525685		0.419774	0.445833
Tgfbi	P82198	BGH3_MOUSE	Transforming growth factor-beta-induced protein ig-h3	7	0.688973	0.576665	-0.00119432	-0.113502	+	3.74456	0.0240588	+		+	+		+	2.81621	6.87923e-08	2.10534	2.82367	0.0518741	2.11266
Pld1	Q9Z280	PLD1_MOUSE	Phospholipase D1	2	0.688765	1.03378	-0.325561	0.0194545		0.228485	0.561275
Tpr	F6ZDS4	TPR_MOUSE	Nucleoprotein TPR	13	0.68813	0.361739	0.120334	-0.206056		1.81568	0.122903
Lemd2	Q6DVA0	LEMD2_MOUSE	LEM domain-containing protein 2	4	0.685952	-0.269938	-0.0731498	-1.02904		0.344811	0.457095
Acot13	Q9CQR4	ACO13_MOUSE	Acyl-coenzyme A thioesterase 13	5	0.685499	-0.71527	0.767758	-0.63301		0.282702	0.513791
Comt	O88587	COMT_MOUSE	Catechol O-methyltransferase	6	0.682254	0.557738	0.168085	0.0435692	+	3.80844	0.0243175	+		+	+		+	2.86645	0.155677	3.14675	1.79795	0.00355417	2.07008
Ltbp4	Q8K4G1	LTBP4_MOUSE	Latent-transforming growth factor beta-binding protein 4	12	0.680304	0.0954323	0.300786	-0.284086		1.1684	0.217677
Phyh	O35386	PAHX_MOUSE	Phytanoyl-CoA dioxygenase, peroxisomal	6	0.678963	0.836062	-0.382394	-0.225295		2.10805	0.0626279
Sart1	Q9Z315	SNUT1_MOUSE	U4/U6.U5 tri-snRNP-associated protein 1	5	0.677809	0.150308	-0.548117	-1.07562		0.809577	0.230491
Frg1	P97376	FRG1_MOUSE	Protein FRG1	4	0.677279	0.543382	-0.376369	-0.510267		1.03205	0.192176
Cdk5rap3	Q99LM2	CK5P3_MOUSE	CDK5 regulatory subunit-associated protein 3	4	0.675253	0.0700448	-0.0545562	-0.659765		0.46653	0.402735
Ifit3	Q64345	IFIT3_MOUSE	Interferon-induced protein with tetratricopeptide repeats 3	7	0.674693	0.0493239	0.398368	-0.227002		0.105978	0.765631
Trip6	Q9Z1Y4	TRIP6_MOUSE	Thyroid receptor-interacting protein 6	5	0.673409	0.0517397	0.432468	-0.189201		1.6445	0.149067
Cul4b	A2A432	CUL4B_MOUSE	Cullin-4B	2	0.672046	0.0583196	0.0414654	-0.572261		0.41256	0.44516
Cmas	Q99KK2	NEUA_MOUSE	N-acylneuraminate cytidylyltransferase	5	0.671014	0.603276	-0.2638	-0.331538	+	3.08017	0.0325393	+			+		+	1.83797	0.254801	0.462372	3.14346	0.43797	1.5179
Cdkn1b	P46414	CDN1B_MOUSE	Cyclin-dependent kinase inhibitor 1B	3	0.670008	0.411478	-0.126171	-0.3847		0.839119	0.258041
Col1a1	P11087	CO1A1_MOUSE	Collagen alpha-1(I) chain	9	0.669571	0.278668	0.0516526	-0.33925	+	3.28255	0.0430866	+			+			3.08691	0.00713663	0.876588	2.73116	0.925999	0.610246
Fcho2	Q3UQN2	FCHO2_MOUSE	F-BAR domain only protein 2	3	0.666687	-0.574153	1.15941	-0.0814274		0.838356	0.231702
D3Ertd751e	Q8BGN2	CD033_MOUSE	UPF0462 protein C4orf33 homolog	4	0.665654	-0.118402	0.160368	-0.623688		0.0946302	0.779663
Ubtf	P25976	UBF1_MOUSE	Nucleolar transcription factor 1	7	0.663719	0.705118	-0.230798	-0.189399		1.50262	0.128947
C3	P01027	CO3_MOUSE	Complement C3	43	0.659228	0.0694036	-0.0692145	-0.659039		1.67779	0.127608
S100a11	P50543	S10AB_MOUSE	Protein S100-A11	2	0.656887	0.297868	0.303109	-0.0559101		1.37208	0.177898
Tacc2	Q9JJG0	TACC2_MOUSE	Transforming acidic coiled-coil-containing protein 2	11	0.648684	0.0498082	0.0890624	-0.509813		2.42658	0.0879476
Polr2b	Q8CFI7	RPB2_MOUSE	DNA-directed RNA polymerase II subunit RPB2	5	0.646488	0.568947	-0.0446076	-0.122149		2.31646	0.0740311
Xpo1	Q6P5F9	XPO1_MOUSE	Exportin-1	11	0.642824	-0.18175	0.664983	-0.159591		0.591688	0.364446
Znf512	Q69Z99	ZN512_MOUSE	Zinc finger protein 512	3	0.63842	-0.214144	-0.0325832	-0.885147		0.974314	0.21828
Abr	Q5SSL4	ABR_MOUSE	Active breakpoint cluster region-related protein	4	0.635957	0.209192	0.307645	-0.11912		0.271147	0.568265
Sec31b	Q3TZ89	SC31B_MOUSE	Protein transport protein Sec31B	6	0.634495	0.838022	-0.192621	0.0109067		0.856702	0.235498
Acbd5	Q5XG73	ACBD5_MOUSE	Acyl-CoA-binding domain-containing protein 5	3	0.633568	0.430079	-0.181771	-0.38526		1.01868	0.217472
Gfpt1	P47856	GFPT1_MOUSE	Glutamine--fructose-6-phosphate aminotransferase [isomerizing] 1	4	0.632885	0.677795	-0.0502936	-0.00538317		1.86556	0.101627
Tbce	Q8CIV8	TBCE_MOUSE	Tubulin-specific chaperone E	5	0.632166	1.25521	-0.0938195	0.529221	+	2.46183	0.0365053			+			+	0.593896	0.00358444	1.96544	0.799712	0.397119	2.24144
Creld1	Q91XD7	CREL1_MOUSE	Cysteine-rich with EGF-like domain protein 1	2	0.631894	1.08083	-0.141555	0.307382		0.333669	0.454021
Enpep	P16406	AMPE_MOUSE	Glutamyl aminopeptidase	4	0.631381	-0.500887	0.788978	-0.34329		0.174228	0.652846
Setd7	Q8VHL1	SETD7_MOUSE	Histone-lysine N-methyltransferase SETD7	2	0.63044	0.926909	0.114663	0.411132		0.108104	0.739932
Xdh	Q00519	XDH_MOUSE	Xanthine dehydrogenase/oxidase	22	0.629681	0.317985	0.130114	-0.181582	+	3.74801	0.0386931	+		+	+			3.5427	0.143298	2.08801	2.49825	0.327527	1.11285
Pnpo	Q91XF0	PNPO_MOUSE	Pyridoxine-5'-phosphate oxidase	3	0.628791	-1.05073	0.48051	-1.19901		1.39591	0.122602
Gbp2	Q9Z0E6	GBP2_MOUSE	Guanylate-binding protein 2	4	0.624935	0.399068	0.178526	-0.047341		2.14523	0.101955
Eif2b4	Q61749	EI2BD_MOUSE	Translation initiation factor eIF-2B subunit delta	3	0.623672	-0.20904	0.462787	-0.369925		0.376279	0.482462
Pafah1b2	Q61206	PA1B2_MOUSE	Platelet-activating factor acetylhydrolase IB subunit beta	2	0.62278	0.0877021	0.411062	-0.124016	+	5.85651	0.0194	+	+	+				5.92727	3.51236	4.55416	1.14301	0.359381	0.153116
Metap1d	Q9CPW9	MAP12_MOUSE	Methionine aminopeptidase 1D, mitochondrial	4	0.621557	0.623959	-0.556496	-0.554093		2.03	0.0685618
Hist1h4a	P62806	H4_MOUSE	Histone H4	9	0.621251	0.758962	-0.915038	-0.777327		0.687409	0.25673
Gmps	Q3THK7	GUAA_MOUSE	GMP synthase [glutamine-hydrolyzing]	13	0.621249	0.301545	0.185018	-0.134685		1.11758	0.226955
Bag5	Q8CI32	BAG5_MOUSE	BAG family molecular chaperone regulator 5	4	0.620846	0.643504	-0.275407	-0.252749		0.508007	0.372682
Pgs1	Q8BHF7	PGPS1_MOUSE	CDP-diacylglycerol--glycerol-3-phosphate 3-phosphatidyltransferase, mitochondrial	2	0.620753	-0.891895	0.442961	-1.06969		0.528919	0.346017
Stx4	P70452	STX4_MOUSE	Syntaxin-4	5	0.620271	0.414893	-0.00999896	-0.215377		2.57075	0.0732903
Acot1	O55137	ACOT1_MOUSE	Acyl-coenzyme A thioesterase 1	4	0.620015	0.0221469	0.461847	-0.13602		0.712513	0.334061
Pdpk1	Q9Z2A0	PDPK1_MOUSE	3-phosphoinositide-dependent protein kinase 1	4	0.61898	0.23498	0.184149	-0.199851		0.185231	0.660383
Acot7	Q91V12	BACH_MOUSE	Cytosolic acyl coenzyme A thioester hydrolase	8	0.618961	0.225546	0.0908079	-0.302607		2.72243	0.0790891
Mndal	D0QMC3	MNDAL_MOUSE	Myeloid cell nuclear differentiation antigen-like protein	2	0.617727	0.485482	-0.0709365	-0.203182		0.31347	0.508647
Hist1h1a	P43275	H11_MOUSE	Histone H1.1	2	0.617236	0.561444	-0.271351	-0.327142		0.961391	0.220896
Ada	P03958	ADA_MOUSE	Adenosine deaminase	2	0.616891	1.65268	-1.35114	-0.315351	+	2.04485	0.0415929				+		+	0.171518	1.02906	0.0248737	2.06601	0.0282151	1.5163
Mettl15	Q9DCL4	MET15_MOUSE	Probable methyltransferase-like protein 15	2	0.616569	1.81051	0.108533	1.30248		1.13179	0.131855
Smpd2	O70572	NSMA_MOUSE	Sphingomyelin phosphodiesterase 2	5	0.615494	0.131595	0.0643044	-0.419594		2.18795	0.111877
Adcy6	Q01341	ADCY6_MOUSE	Adenylate cyclase type 6	7	0.613774	0.380864	-0.203162	-0.436072		2.20488	0.0841308
Hspe1	Q64433	CH10_MOUSE	10 kDa heat shock protein, mitochondrial	5	0.612747	0.245042	-0.134341	-0.502047		1.12069	0.205636
Igh-3	P01867	IGG2B_MOUSE	Ig gamma-2B chain C region	2	0.611516	-0.0136501	0.0380836	-0.587083		0.0551878	0.852792
Ndufaf5	A2APY7	NDUF5_MOUSE	Arginine-hydroxylase NDUFAF5, mitochondrial	3	0.609368	0.14287	0.538319	0.0718206		0.234149	0.592167
Klc4	Q9DBS5	KLC4_MOUSE	Kinesin light chain 4	10	0.606491	-0.0346543	0.385976	-0.255169		0.353871	0.509268
Itih1	Q61702	ITIH1_MOUSE	Inter-alpha-trypsin inhibitor heavy chain H1	7	0.60636	0.111663	0.481359	-0.0133375		0.672894	0.340025
Itih2	Q61703	ITIH2_MOUSE	Inter-alpha-trypsin inhibitor heavy chain H2	7	0.605192	0.401643	-0.037159	-0.240707	+	3.35553	0.0425763	+			+		+	2.71025	0.00284431	1.10432	2.97032	0.455636	1.33294
Mxra7	Q9CZH7	MXRA7_MOUSE	Matrix-remodeling-associated protein 7	2	0.604642	0.216559	0.177154	-0.210928		0.085193	0.801393
Bloc1s3	Q5U5M8	BL1S3_MOUSE	Biogenesis of lysosome-related organelles complex 1 subunit 3	2	0.603024	0.0193714	0.79662	0.212967		0.871248	0.244233
Ca4	Q64444	CAH4_MOUSE	Carbonic anhydrase 4	4	0.601507	0.38492	-0.0593211	-0.275907		2.85106	0.0595062
Glyr1	Q922P9	GLYR1_MOUSE	Putative oxidoreductase GLYR1	7	0.601249	0.11434	0.21957	-0.267338		0.346801	0.51314
Mcee	Q9D1I5	MCEE_MOUSE	Methylmalonyl-CoA epimerase, mitochondrial	3	0.598764	-0.327087	0.474481	-0.451371		0.614981	0.365686
Dcn	P28654	PGS2_MOUSE	Decorin	6	0.596809	0.475375	-0.0223138	-0.143748	+	3.37988	0.0398909	+		+	+		+	2.56662	0.000589855	1.60468	2.71953	0.122323	1.7497
Plin4	O88492	PLIN4_MOUSE	Perilipin-4	19	0.596488	0.355737	0.0240456	-0.216705	+	3.42547	0.0444308	+		+	+			2.97676	0.000980924	1.38315	2.79516	0.425761	1.22064
Txnrd1	Q9JMH6	TRXR1_MOUSE	Thioredoxin reductase 1, cytoplasmic	9	0.596257	0.405942	0.154975	-0.0353394	+	4.31675	0.0256533	+		+	+		+	3.65138	0.268521	3.34708	2.31088	0.00465113	2.0084
Itga5	P11688	ITA5_MOUSE	Integrin alpha-5	6	0.594507	0.376928	0.150656	-0.0669219		2.76215	0.0713661
Mfap5	Q9QZJ6	MFAP5_MOUSE	Microfibrillar-associated protein 5	3	0.593231	0.464787	0.193501	0.0650571		0.315022	0.510424
Fnbp1l	Q8K012	FBP1L_MOUSE	Formin-binding protein 1-like	2	0.590595	-0.300707	0.042364	-0.848938		0.406448	0.43825
	Q91V76	CK054_MOUSE	Ester hydrolase C11orf54 homolog	4	0.590274	0.13983	0.388746	-0.0616973		1.56334	0.169454
Ddx42	Q810A7	DDX42_MOUSE	ATP-dependent RNA helicase DDX42	6	0.590243	-0.16625	0.660586	-0.0959069		0.191794	0.643026
Pycard	Q9EPB4	ASC_MOUSE	Apoptosis-associated speck-like protein containing a CARD	2	0.589848	0.656367	0.0735451	0.140065	+	3.97975	0.0238462	+		+	+		+	2.38916	0.0177516	3.3162	1.9096	0.104766	2.82913
Aldh1b1	Q9CZS1	AL1B1_MOUSE	Aldehyde dehydrogenase X, mitochondrial	10	0.587963	0.101686	0.0368408	-0.449437		1.40973	0.186655
TCAIM	Q66JZ4	TCAIM_MOUSE	T-cell activation inhibitor, mitochondrial	3	0.587858	0.619124	-0.279161	-0.247896		1.0087	0.209352
Ddb1	Q3U1J4	DDB1_MOUSE	DNA damage-binding protein 1	28	0.586682	0.241767	0.107918	-0.236997		2.37299	0.105386
Tsc2	Q61037	TSC2_MOUSE	Tuberin	5	0.58452	0.253426	0.3773	0.0462052		0.912366	0.265632
Arhgef1	Q61210	ARHG1_MOUSE	Rho guanine nucleotide exchange factor 1	8	0.583322	0.0643975	0.154909	-0.364016		0.709969	0.350866
Emd	O08579	EMD_MOUSE	Emerin	4	0.582097	-0.393261	0.166544	-0.808814		1.1121	0.201619
Appl2	Q8K3G9	DP13B_MOUSE	DCC-interacting protein 13-beta	4	0.58169	0.617362	-0.299662	-0.26399		0.224085	0.585721
Ralgapa2	A3KGS3	RGPA2_MOUSE	Ral GTPase-activating protein subunit alpha-2	5	0.581012	0.898812	0.271145	0.588945		0.564767	0.322251
Them6	Q80ZW2	THEM6_MOUSE	Protein THEM6	3	0.580897	0.309278	0.0748766	-0.196742		0.221844	0.619664
Atp2b1	G5E829	AT2B1_MOUSE	Plasma membrane calcium-transporting ATPase 1	11	0.578532	0.296199	-0.0566368	-0.338969		0.442422	0.438702
Plxnb2	B2RXS4	PLXB2_MOUSE	Plexin-B2	15	0.57839	0.459976	-0.247777	-0.366192	+	5.03813	0.0158667	+			+	+	+	3.28389	0.71146	0.506286	5.25222	1.54762	2.30159
Clu	Q06890	CLUS_MOUSE	Clusterin	7	0.578204	0.382139	0.0564922	-0.139574		2.24857	0.10275
Ngly1	Q9JI78	NGLY1_MOUSE	Peptide-N(4)-(N-acetyl-beta-glucosaminyl)asparagine amidase	5	0.577836	0.608687	0.013703	0.0445541		2.11405	0.0901255
Fth1	P09528	FRIH_MOUSE	Ferritin heavy chain	11	0.577457	0.770761	-0.41512	-0.221816	+	3.79486	0.0200889	+			+		+	1.61477	0.84928	0.610284	3.82507	0.201073	2.63525
Prelp	Q9JK53	PRELP_MOUSE	Prolargin	10	0.577047	0.448244	-0.0598873	-0.18869		2.49029	0.0789163
Rnmt	Q9D0L8	MCES_MOUSE	mRNA cap guanine-N7 methyltransferase	4	0.575797	0.642539	-0.392315	-0.325572		0.44475	0.398777
Acp2	P24638	PPAL_MOUSE	Lysosomal acid phosphatase	3	0.574926	1.36592	-0.674027	0.116962		1.76752	0.0736754
Snrnp40	Q6PE01	SNR40_MOUSE	U5 small nuclear ribonucleoprotein 40 kDa protein	2	0.574434	0.155826	0.364331	-0.0542768		1.22605	0.218408
Col4a1	P02463	CO4A1_MOUSE	Collagen alpha-1(IV) chain	6	0.573023	0.441106	-0.0903826	-0.2223		1.18191	0.20174
Flii	Q9JJ28	FLII_MOUSE	Protein flightless-1 homolog	12	0.57161	0.355539	0.225711	0.00963974		1.27213	0.19825
Bclaf1	Q8K019	BCLF1_MOUSE	Bcl-2-associated transcription factor 1	4	0.570395	0.904521	-0.531023	-0.196898		1.9288	0.075736
Hist1h1b	P43276	H15_MOUSE	Histone H1.5	3	0.568326	0.475066	-0.178855	-0.272115	+	6.29027	0.0092	+		+	+	+	+	4.53286	0.608726	1.66992	6.24474	1.42951	3.5643
Wdr91	Q7TMQ7	WDR91_MOUSE	WD repeat-containing protein 91	5	0.566952	0.926713	-0.550811	-0.19105		0.702189	0.269184
Scrn3	Q3TMH2	SCRN3_MOUSE	Secernin-3	10	0.566066	0.550628	-0.0414044	-0.0568419		2.24702	0.0879825
Nsun4	Q9CZ57	NSUN4_MOUSE	5-methylcytosine rRNA methyltransferase NSUN4	2	0.56558	0.219814	0.240379	-0.105387		0.259551	0.589023
Sfxn4	Q925N1	SFXN4_MOUSE	Sideroflexin-4	2	0.565546	-0.0818394	0.536982	-0.110403		0.125872	0.741031
Cat	P24270	CATA_MOUSE	Catalase	20	0.564536	0.478915	-0.316189	-0.40181	+	2.90752	0.0422764	+			+			1.51672	0.457181	0.0875523	3.17344	0.774096	1.10803
Ldhd	Q7TNG8	LDHD_MOUSE	Probable D-lactate dehydrogenase, mitochondrial	8	0.563367	0.59414	-0.287711	-0.256937	+	3.89676	0.022807	+			+		+	2.12106	0.569266	0.653765	3.96594	0.44119	2.31725
Mapre3	Q6PER3	MARE3_MOUSE	Microtubule-associated protein RP/EB family member 3	6	0.562018	-0.0708981	0.435635	-0.197282		1.08148	0.255507
Gpd1	P13707	GPDA_MOUSE	Glycerol-3-phosphate dehydrogenase [NAD(+)], cytoplasmic	13	0.560258	0.385007	-0.104752	-0.280003		1.96738	0.118844
Seh1l	Q8R2U0	SEH1_MOUSE	Nucleoporin SEH1	3	0.560241	0.843499	-0.291882	-0.00862408	+	3.54418	0.0223051	+		+	+		+	1.46962	0.371707	1.42778	2.97844	1.56554e-05	2.93291
Usp2	O88623	UBP2_MOUSE	Ubiquitin carboxyl-terminal hydrolase 2	3	0.56018	0.505284	0.265225	0.210329		0.269579	0.547996
RtcA	Q9D7H3	RTCA_MOUSE	RNA 3'-terminal phosphate cyclase	5	0.560031	0.315578	0.246377	0.00192451		2.86061	0.0739789
Col5a2	Q3U962	CO5A2_MOUSE	Collagen alpha-2(V) chain	3	0.559997	0.401255	-0.19424	-0.352982	+	3.6391	0.0329091	+			+		+	2.4236	0.279801	0.325929	3.78562	1.05162	1.34886
Lrrc8c	Q8R502	LRC8C_MOUSE	Volume-regulated anion channel subunit LRRC8C	4	0.559359	0.220678	-0.0991988	-0.43788		0.545204	0.387914
Memo1	Q91VH6	MEMO1_MOUSE	Protein MEMO1	7	0.558811	0.0516478	0.272987	-0.234176		1.29043	0.230321
Fmo5	P97872	FMO5_MOUSE	Dimethylaniline monooxygenase [N-oxide-forming] 5	2	0.55868	0.541737	-0.38261	-0.399553		1.59974	0.12338
Pds5b	Q4VA53	PDS5B_MOUSE	Sister chromatid cohesion protein PDS5 homolog B	6	0.556664	-0.504697	0.00839742	-1.05296		1.32269	0.145466
Rrm1	P07742	RIR1_MOUSE	Ribonucleoside-diphosphate reductase large subunit	3	0.556433	0.00823561	0.412133	-0.136065		0.228919	0.625227
Ambp	Q07456	AMBP_MOUSE	Protein AMBP	4	0.555803	0.809493	-0.193504	0.0601864		0.306855	0.496462
Nxf1	Q99JX7	NXF1_MOUSE	Nuclear RNA export factor 1	5	0.555604	0.0582105	-0.704851	-1.20224		0.598824	0.294794
Adh1	P00329	ADH1_MOUSE	Alcohol dehydrogenase 1	7	0.552995	0.247469	-0.00378768	-0.309314		1.93681	0.131626
Pnp	P23492	PNPH_MOUSE	Purine nucleoside phosphorylase	7	0.552225	0.0792049	-0.174843	-0.647863		0.27679	0.543359
Bcap29	Q61334	BAP29_MOUSE	B-cell receptor-associated protein 29	5	0.550873	0.414523	-0.166548	-0.302898		1.60933	0.141367
Ptdss2	Q9Z1X2	PTSS2_MOUSE	Phosphatidylserine synthase 2	2	0.549833	-0.779758	1.13285	-0.196742		0.195785	0.606231
Kyat1	Q8BTY1	KAT1_MOUSE	Kynurenine--oxoglutarate transaminase 1	6	0.549256	0.307191	-0.0246843	-0.266749		2.23849	0.111545
Akr1a1	Q9JII6	AK1A1_MOUSE	Aldo-keto reductase family 1 member A1	10	0.549111	0.404943	-0.0707045	-0.214873	+	4.24747	0.0283038	+		+	+		+	3.28483	0.0348262	1.43965	3.89595	0.584657	2.02859
Yrdc	Q3U5F4	YRDC_MOUSE	YrdC domain-containing protein, mitochondrial	2	0.548976	0.295893	0.308573	0.0554894		0.222579	0.616089
Ptgfrn	Q9WV91	FPRP_MOUSE	Prostaglandin F2 receptor negative regulator	5	0.547539	0.25735	-0.115318	-0.405507		0.676485	0.33713
Krt19	P19001	K1C19_MOUSE	Keratin, type I cytoskeletal 19	4	0.544726	2.22417	-2.31576	-0.636319		1.13077	0.122326
Col1a2	Q01149	CO1A2_MOUSE	Collagen alpha-2(I) chain	11	0.54384	0.215118	0.0179618	-0.310761		2.88504	0.0823349
Hmox2	O70252	HMOX2_MOUSE	Heme oxygenase 2	11	0.543576	-0.212387	0.238545	-0.517418		1.17821	0.231547
Plekho2	Q8K124	PKHO2_MOUSE	Pleckstrin homology domain-containing family O member 2	5	0.543112	-0.181898	0.458193	-0.266817		0.843636	0.311913
Nmi	O35309	NMI_MOUSE	N-myc-interactor	6	0.540224	0.590393	-0.136165	-0.085996		2.78044	0.0536709
Rhob	P62746	RHOB_MOUSE	Rho-related GTP-binding protein RhoB	6	0.540113	0.0729939	0.199734	-0.267386		0.89062	0.311812
Akt2	Q60823	AKT2_MOUSE	RAC-beta serine/threonine-protein kinase	5	0.53805	0.456196	-0.268968	-0.350823	+	3.53349	0.0321395	+			+		+	2.01657	0.507889	0.21516	3.77116	0.900395	1.50339
Pdss2	Q33DR3	DLP1_MOUSE	Decaprenyl-diphosphate synthase subunit 2	3	0.535616	0.481778	0.26615	0.212312		0.825777	0.273566
Stat6	P52633	STAT6_MOUSE	Signal transducer and transcription activator 6	7	0.534824	-0.286277	0.522696	-0.298405		0.300117	0.550622
Usp9x	P70398	USP9X_MOUSE	Probable ubiquitin carboxyl-terminal hydrolase FAF-X	36	0.534072	0.139567	0.204555	-0.18995		1.20214	0.246518
Gsta3	P30115	GSTA3_MOUSE	Glutathione S-transferase A3	3	0.533745	0.595364	-0.230736	-0.169117	+	3.73745	0.0262105	+			+		+	2.05264	0.372635	1.01102	3.58818	0.174608	2.46011
Hdac1	O09106	HDAC1_MOUSE	Histone deacetylase 1	6	0.533729	-0.050657	0.102533	-0.481853		0.871674	0.300714
Prph	P15331	PERI_MOUSE	Peripherin	5	0.532336	1.20348	-0.49052	0.180628		1.45985	0.114434
Ranbp10	Q6VN19	RBP10_MOUSE	Ran-binding protein 10	3	0.531363	0.663084	-0.0433092	0.0884115		0.174669	0.65348
Fus	P56959	FUS_MOUSE	RNA-binding protein FUS	3	0.52981	0.313332	0.0882187	-0.128259		2.47478	0.104939
Ncoa5	Q91W39	NCOA5_MOUSE	Nuclear receptor coactivator 5	3	0.529479	0.459722	-0.0743351	-0.144093		0.191942	0.644201
Gpihbp1	Q9D1N2	HDBP1_MOUSE	Glycosylphosphatidylinositol-anchored high density lipoprotein-binding protein 1	3	0.529425	0.448444	0.0476726	-0.0333083	+	3.81088	0.0383137	+		+	+		+	2.86663	0.00969137	2.59043	2.47176	0.00340074	2.19777
Smc3	Q9CW03	SMC3_MOUSE	Structural maintenance of chromosomes protein 3	9	0.527284	0.93028	-0.428995	-0.0259991		2.148	0.0629474
Txnrd3	Q99MD6	TRXR3_MOUSE	Thioredoxin reductase 3	6	0.527073	-0.207925	0.256435	-0.478562		0.391808	0.488767
Dnajb11	Q99KV1	DJB11_MOUSE	DnaJ homolog subfamily B member 11	4	0.526697	0.068971	0.391589	-0.066137		0.412932	0.47935
Lrba	Q9ESE1	LRBA_MOUSE	Lipopolysaccharide-responsive and beige-like anchor protein	7	0.525278	0.932266	0.172479	0.579467		0.630539	0.296294
Entpd1	P55772	ENTP1_MOUSE	Ectonucleoside triphosphate diphosphohydrolase 1	4	0.524743	0.275933	-0.100424	-0.349233		1.23834	0.208029
Rftn1	Q6A0D4	RFTN1_MOUSE	Raftlin	3	0.524404	0.162509	-0.133762	-0.495658		0.0719528	0.820815
Iigp1	Q9QZ85	IIGP1_MOUSE	Interferon-inducible GTPase 1	3	0.523897	0.829109	-0.297716	0.00749588		1.32643	0.148611
Nasp	Q99MD9	NASP_MOUSE	Nuclear autoantigenic sperm protein	7	0.523641	0.490276	-0.196981	-0.230346		1.81262	0.123367
Anxa1	P10107	ANXA1_MOUSE	Annexin A1	11	0.523443	0.512298	0.0454137	0.0342687		1.36861	0.178986
Spata5	Q3UMC0	AFG2H_MOUSE	ATPase family protein 2 homolog	2	0.523435	0.716616	-0.279493	-0.086311		0.702214	0.293495
Hsd11b1	P50172	DHI1_MOUSE	Corticosteroid 11-beta-dehydrogenase isozyme 1	3	0.523224	0.538401	0.049277	0.0644538		0.619091	0.352962
Srprb	P47758	SRPRB_MOUSE	Signal recognition particle receptor subunit beta	5	0.520658	0.385195	0.220841	0.0853777		0.453274	0.437903
Mrps24	Q9CQV5	RT24_MOUSE	28S ribosomal protein S24, mitochondrial	5	0.519537	-0.118706	0.265631	-0.372612		0.464264	0.461315
Gsr	P47791	GSHR_MOUSE	Glutathione reductase, mitochondrial	5	0.516054	0.0840441	0.176019	-0.255991		1.42166	0.221039
Pcsk1n	Q9QXV0	PCSK1_MOUSE	ProSAAS	4	0.515716	0.532027	0.0303516	0.0466626		1.28105	0.188314
Itfg2	Q91WI7	ITFG2_MOUSE	KICSTOR complex protein ITFG2	2	0.515381	0.206651	0.427155	0.118426		0.429146	0.449842
Dstn	Q9R0P5	DEST_MOUSE	Destrin	6	0.512357	-0.0370588	0.144236	-0.40518		0.702959	0.368595
Triobp	Q99KW3	TARA_MOUSE	TRIO and F-actin-binding protein	7	0.511091	0.384435	0.16485	0.0381937		1.66321	0.156896
Vps26a	P40336	VP26A_MOUSE	Vacuolar protein sorting-associated protein 26A	9	0.510758	-0.0770601	0.307335	-0.280484		0.662819	0.388213
Rras	P10833	RRAS_MOUSE	Ras-related protein R-Ras	8	0.510339	0.206206	-0.088781	-0.392915	+	4.25345	0.0359565	+			+	+		3.39326	0.0843745	0.174669	4.23096	2.26457	0.65892
Ppcs	Q8VDG5	PPCS_MOUSE	Phosphopantothenate--cysteine ligase	5	0.509663	0.314837	0.143055	-0.0517712		1.79378	0.155891
Rnf14	Q9JI90	RNF14_MOUSE	E3 ubiquitin-protein ligase RNF14	4	0.509296	-0.0193071	0.0463231	-0.48228		0.777	0.329749
Flot1	O08917	FLOT1_MOUSE	Flotillin-1	10	0.508348	0.347888	-0.0117537	-0.172214		1.92165	0.135492
Mtpap	Q9D0D3	PAPD1_MOUSE	Poly(A) RNA polymerase, mitochondrial	2	0.508207	1.79327	-0.478509	0.806554		1.50687	0.0889099
Acy1	Q99JW2	ACY1_MOUSE	Aminoacylase-1	9	0.507368	0.223975	0.06967	-0.213723		1.95679	0.150583
Aip	O08915	AIP_MOUSE	AH receptor-interacting protein	3	0.507015	0.797276	-0.168853	0.121408	+	2.78738	0.0428254			+	+		+	1.06097	0.0783458	1.59752	1.82001	0.0316516	2.40682
Coro6	Q920M5	CORO6_MOUSE	Coronin-6	8	0.506407	0.172685	-0.0543181	-0.38804		1.88367	0.141574
Acap2	Q6ZQK5	ACAP2_MOUSE	Arf-GAP with coiled-coil, ANK repeat and PH domain-containing protein 2	3	0.504497	-0.295709	0.219059	-0.581147		0.0256082	0.922246
Vcpip1	Q8CDG3	VCIP1_MOUSE	Deubiquitinating protein VCIP135	4	0.501884	0.31724	-0.0269849	-0.211629		0.148227	0.716096
Pnpt1	Q8K1R3	PNPT1_MOUSE	Polyribonucleotide nucleotidyltransferase 1, mitochondrial	18	0.501098	0.0925614	0.100256	-0.308281		1.21458	0.251368
Myef2	Q8C854	MYEF2_MOUSE	Myelin expression factor 2	5	0.500237	0.964405	-0.644195	-0.180027		0.703912	0.266056
Map1lc3b	Q9CQV6	MLP3B_MOUSE	Microtubule-associated proteins 1A/1B light chain 3B	3	0.499481	3.10437	-1.54327	1.06161		1.38817	0.0863963
Gga1	Q8R0H9	GGA1_MOUSE	ADP-ribosylation factor-binding protein GGA1	4	0.499194	-0.00177224	0.472942	-0.0280247		0.965088	0.279306
Agrn	A2ASQ1	AGRIN_MOUSE	Agrin	22	0.497515	0.536729	-0.278188	-0.238974	+	4.04931	0.0243636	+			+		+	2.13677	0.700533	0.597389	4.16134	0.501415	2.42204
Rnf123	Q5XPI3	RN123_MOUSE	E3 ubiquitin-protein ligase RNF123	6	0.494318	0.279714	0.366564	0.15196		1.00689	0.250667
Pfas	Q5SUR0	PUR4_MOUSE	Phosphoribosylformylglycinamidine synthase	10	0.494174	0.410235	-0.108419	-0.192358		2.06418	0.121379
Nup58	Q8R332	NUP58_MOUSE	Nucleoporin p58/p45	2	0.49172	1.27293	-0.675914	0.105296		1.24365	0.132668
Pck2	Q8BH04	PCKGM_MOUSE	Phosphoenolpyruvate carboxykinase [GTP], mitochondrial	8	0.489987	0.513786	0.0665528	0.0903514	+	5.48035	0.018	+		+	+		+	3.68402	0.0505387	4.61139	2.98017	0.114784	3.93209
Adssl1	P28650	PURA1_MOUSE	Adenylosuccinate synthetase isozyme 1	17	0.489949	0.51375	-0.105708	-0.0819073	+	4.50491	0.023942	+		+	+		+	2.89786	0.112474	2.16196	3.84443	0.0567874	3.1127
Xpo7	Q9EPK7	XPO7_MOUSE	Exportin-7	9	0.48942	-0.021684	-0.0106913	-0.521796		0.527154	0.411407
Birc6	O88738	BIRC6_MOUSE	Baculoviral IAP repeat-containing protein 6	11	0.48933	0.207566	-0.581652	-0.863416		0.653546	0.291373
Nrap	Q80XB4	NRAP_MOUSE	Nebulin-related-anchoring protein	65	0.489034	0.0480299	0.333904	-0.1071		1.30798	0.241614
Stk38l	Q7TSE6	ST38L_MOUSE	Serine/threonine-protein kinase 38-like	6	0.488411	0.140877	0.0994364	-0.248097		0.587759	0.413418
Man2b1	O09159	MA2B1_MOUSE	Lysosomal alpha-mannosidase	3	0.4881	0.824936	-0.0735618	0.263274		0.529673	0.364927
Trdn	E9Q9K5	TRDN_MOUSE	Triadin	3	0.487286	-0.364713	0.148886	-0.703113		0.586573	0.36946
Plcg1	Q62077	PLCG1_MOUSE	1-phosphatidylinositol 4,5-bisphosphate phosphodiesterase gamma-1	8	0.487037	0.258311	-0.410275	-0.639001		1.82302	0.105305
Hnrnpa0	Q9CX86	ROA0_MOUSE	Heterogeneous nuclear ribonucleoprotein A0	4	0.486626	0.771567	-0.222392	0.0625486		1.01546	0.209596
Ppip5k2	Q6ZQB6	VIP2_MOUSE	Inositol hexakisphosphate and diphosphoinositol-pentakisphosphate kinase 2	15	0.486546	0.596185	-0.285159	-0.17552	+	3.69165	0.028	+			+		+	1.76617	0.610838	0.736845	3.66706	0.194671	2.49005
Lgalsl	Q8VED9	LEGL_MOUSE	Galectin-related protein	2	0.485895	0.459086	-0.0436954	-0.0705045		0.551374	0.391479
Dusp28	Q8BTR5	DUS28_MOUSE	Dual specificity phosphatase 28	4	0.484948	0.0926971	0.145264	-0.246987		0.720164	0.377535
Nectin2	P32507	NECT2_MOUSE	Nectin-2	3	0.484341	0.10376	0.43644	0.0558588		0.115749	0.75896
Gpcpd1	Q8C0L9	GPCP1_MOUSE	Glycerophosphocholine phosphodiesterase GPCPD1	11	0.484128	0.0707537	0.251121	-0.162253		1.90962	0.181244
Galt	Q03249	GALT_MOUSE	Galactose-1-phosphate uridylyltransferase	4	0.48278	-0.000418027	0.383075	-0.100124		1.08437	0.277446
Foxred1	Q3TQB2	FXRD1_MOUSE	FAD-dependent oxidoreductase domain-containing protein 1	6	0.481356	0.630591	-0.296734	-0.147499		1.76203	0.11995
Dnaaf5	B9EJR8	DAAF5_MOUSE	Dynein assembly factor 5, axonemal	5	0.481105	0.902875	-0.230062	0.191709		1.82588	0.0954422
Ctsz	Q9WUU7	CATZ_MOUSE	Cathepsin Z	3	0.480287	0.428864	-0.0700235	-0.121447		1.90601	0.132071
Nrdc	Q8BHG1	NRDC_MOUSE	Nardilysin	7	0.479214	0.364641	0.391058	0.276485		0.217345	0.611956
Hprt1	P00493	HPRT_MOUSE	Hypoxanthine-guanine phosphoribosyltransferase	6	0.478272	0.647777	-0.192129	-0.0226243	+	3.09535	0.0426129	+			+		+	1.42474	0.189621	1.30002	2.55673	0.000430778	2.41948
Hectd1	Q69ZR2	HECD1_MOUSE	E3 ubiquitin-protein ligase HECTD1	23	0.477908	0.561423	-0.0776825	0.00583299	+	3.26125	0.0454545	+		+	+		+	1.82762	0.0240698	1.86679	2.35959	1.11426e-05	2.39997
Spag7	Q7TNE3	SPAG7_MOUSE	Sperm-associated antigen 7	3	0.477783	-0.61942	0.571223	-0.525979		0.263498	0.56056
Trafd1	Q3UDK1	TRAD1_MOUSE	TRAF-type zinc finger domain-containing protein 1	4	0.476998	0.326059	-0.130176	-0.281116		3.17193	0.0620941
Ndrg1	Q62433	NDRG1_MOUSE	Protein NDRG1	4	0.476877	0.216275	0.0969801	-0.163623		0.871614	0.323476
Exoc4	O35382	EXOC4_MOUSE	Exocyst complex component 4	4	0.475667	0.0713987	0.0190392	-0.385229		0.636727	0.388438
Map2k3	O09110	MP2K3_MOUSE	Dual specificity mitogen-activated protein kinase kinase 3	4	0.474325	0.673561	-0.173298	0.025938		0.483788	0.395789
Cmpk2	Q3U5Q7	CMPK2_MOUSE	UMP-CMP kinase 2, mitochondrial	8	0.473783	0.333281	-0.0605656	-0.201067		2.79861	0.0882944
Ivns1abp	Q920Q8	NS1BP_MOUSE	Influenza virus NS1A-binding protein homolog	9	0.473452	0.0837653	-0.198633	-0.588319		2.54416	0.0791
Ewsr1	Q61545	EWS_MOUSE	RNA-binding protein EWS	3	0.472041	0.559111	-0.719172	-0.632102		1.81406	0.085786
Mrpl12	Q9DB15	RM12_MOUSE	39S ribosomal protein L12, mitochondrial	5	0.471779	-0.537305	0.411971	-0.597112		0.510996	0.397745
Rps21	Q9CQR2	RS21_MOUSE	40S ribosomal protein S21	4	0.471628	-0.154032	0.961516	0.335856		0.784693	0.255588
Sdcbp	O08992	SDCB1_MOUSE	Syntenin-1	2	0.470653	0.232839	0.0455143	-0.192299		0.0566523	0.857778
Trappc6b	Q9D289	TPC6B_MOUSE	Trafficking protein particle complex subunit 6B	2	0.470229	0.642476	0.0475159	0.219763		1.64149	0.132135
Lsm4	Q9QXA5	LSM4_MOUSE	U6 snRNA-associated Sm-like protein LSm4	4	0.470009	-0.00928497	0.179053	-0.300241		0.786309	0.367652
Gda	Q9R111	GUAD_MOUSE	Guanine deaminase	7	0.469192	0.736378	-0.297926	-0.0307391		1.48284	0.137302
Fabp5	Q05816	FABP5_MOUSE	Fatty acid-binding protein 5	6	0.469098	0.308178	-0.00118732	-0.162107		0.625032	0.386816
Ccs	Q9WU84	CCS_MOUSE	Copper chaperone for superoxide dismutase	4	0.468709	0.251144	0.058718	-0.158847		1.18015	0.254794
Poglut2	Q9JHP7	PLGT2_MOUSE	Protein O-glucosyltransferase 2	7	0.468708	0.242278	0.0704298	-0.156		0.496006	0.449316
Trip12	G5E870	TRIPC_MOUSE	E3 ubiquitin-protein ligase TRIP12	8	0.468369	0.478991	-0.310376	-0.299754		0.7828	0.283888
Insr	P15208	INSR_MOUSE	Insulin receptor	10	0.468256	0.229981	-0.195267	-0.433542		0.980245	0.254163
Hcls1	P49710	HCLS1_MOUSE	Hematopoietic lineage cell-specific protein	3	0.467925	0.256488	0.0179059	-0.19353		0.445636	0.470006
Impa1	O55023	IMPA1_MOUSE	Inositol monophosphatase 1	6	0.465674	0.192118	0.119866	-0.15369		1.37774	0.234994
Cryl1	Q99KP3	CRYL1_MOUSE	Lambda-crystallin homolog	2	0.465651	-0.635104	0.332674	-0.768081		0.645934	0.325151
Ptpa	P58389	PTPA_MOUSE	Serine/threonine-protein phosphatase 2A activator	7	0.465126	0.267954	0.0027024	-0.19447		3.22751	0.0832864
Nedd1	P33215	NEDD1_MOUSE	Protein NEDD1	2	0.464616	0.458073	-0.817651	-0.824195		0.569094	0.314599
Nolc1	E9Q5C9	NOLC1_MOUSE	Nucleolar and coiled-body phosphoprotein 1	3	0.464405	0.169527	0.31206	0.0171827		1.04689	0.277498
H2-D1	P01899	HA11_MOUSE	H-2 class I histocompatibility antigen, D-B alpha chain	2	0.46405	0.464198	-0.0548576	-0.0547101		0.642863	0.364114
Bud31	Q6PGH1	BUD31_MOUSE	Protein BUD31 homolog	4	0.463963	0.265602	-0.0238463	-0.222207		0.914503	0.300893
Klhl40	Q9D783	KLH40_MOUSE	Kelch-like protein 40	6	0.463452	0.532122	-0.0593891	0.00928116	+	3.39421	0.0458015	+		+	+		+	1.9643	0.0137185	2.03229	2.40346	5.61587e-05	2.47284
Hibadh	Q99L13	3HIDH_MOUSE	3-hydroxyisobutyrate dehydrogenase, mitochondrial	7	0.463239	0.373056	-0.454176	-0.54436		0.394523	0.439245
Wdcp	Q6NV72	WDCP_MOUSE	WD repeat and coiled-coil-containing protein	2	0.462947	0.429853	-0.0431132	-0.0762068		0.409204	0.470101
Nub1	P54729	NUB1_MOUSE	NEDD8 ultimate buster 1	7	0.462094	0.284129	-0.013388	-0.191352		2.7006	0.105224
Vps50	Q8CI71	VPS50_MOUSE	Syndetin	5	0.461379	0.302155	0.391825	0.232601		0.223551	0.612209
Cpa3	P15089	CBPA3_MOUSE	Mast cell carboxypeptidase A	4	0.461077	0.314834	-0.718432	-0.864675		0.481554	0.365593
Cav1	P49817	CAV1_MOUSE	Caveolin-1	8	0.460607	0.355965	-0.0566527	-0.161295		1.21008	0.231227
Septin8	Q8CHH9	SEPT8_MOUSE	Septin-8	5	0.458408	0.824158	-0.181282	0.184468		0.517178	0.370994
Dnajb5	O89114	DNJB5_MOUSE	DnaJ homolog subfamily B member 5	3	0.457969	-0.197213	0.2614	-0.393783		0.247568	0.625104
Hadhb	Q99JY0	ECHB_MOUSE	Trifunctional enzyme subunit beta, mitochondrial	30	0.4573	0.397252	-0.309568	-0.369616		0.578302	0.365911
Plekha6	Q7TQG1	PKHA6_MOUSE	Pleckstrin homology domain-containing family A member 6	6	0.455901	1.08437	-0.563707	0.0647599		1.13525	0.163762
Plin3	Q9DBG5	PLIN3_MOUSE	Perilipin-3	13	0.452351	0.0910184	0.164229	-0.197104		1.57751	0.228414
Syn2	Q64332	SYN2_MOUSE	Synapsin-2	2	0.451382	0.694187	0.066806	0.309611		0.390334	0.446081
Rpa3	Q9CQ71	RFA3_MOUSE	Replication protein A 14 kDa subunit	3	0.449604	1.34047	-1.24469	-0.353822		1.33566	0.113737
Ube2g2	P60605	UB2G2_MOUSE	Ubiquitin-conjugating enzyme E2 G2	2	0.449601	0.348598	0.140483	0.0394793		2.16439	0.129937
Tmpo	Q61029	LAP2B_MOUSE	Lamina-associated polypeptide 2, isoforms beta/delta/epsilon/gamma	12	0.449144	0.337141	-0.120768	-0.232772		3.11842	0.0733189
Exoc7	O35250	EXOC7_MOUSE	Exocyst complex component 7	4	0.449138	0.580278	-0.283167	-0.152026		0.0184139	0.94047
L3hypdh	Q9CXA2	T3HPD_MOUSE	Trans-L-3-hydroxyproline dehydratase	5	0.449052	0.212047	0.0487715	-0.188233		0.694324	0.383504
Pfkp	Q9WUA3	PFKAP_MOUSE	ATP-dependent 6-phosphofructokinase, platelet type	12	0.44882	0.455185	0.0878023	0.0941664	+	4.57964	0.0286341	+		+	+		+	3.02062	0.0933548	3.96349	2.13531	0.112228	3.08486
Polb	Q8K409	DPOLB_MOUSE	DNA polymerase beta	2	0.448465	0.846656	-0.406826	-0.00863489		1.58048	0.122509
Golph3	Q9CRA5	GOLP3_MOUSE	Golgi phosphoprotein 3	3	0.44804	-0.1704	0.313751	-0.304688		0.0526513	0.868255
Atp2b4	Q6Q477	AT2B4_MOUSE	Plasma membrane calcium-transporting ATPase 4	4	0.447839	0.325684	-0.190092	-0.312248		1.14003	0.230582
Tppp3	Q9CRB6	TPPP3_MOUSE	Tubulin polymerization-promoting protein family member 3	2	0.447566	-0.215169	0.666439	0.00370344		0.340801	0.504604
Commd3	Q63829	COMD3_MOUSE	COMM domain-containing protein 3	3	0.446685	0.205661	0.341573	0.100549		1.06767	0.258697
Srpra	Q9DBG7	SRPRA_MOUSE	Signal recognition particle receptor subunit alpha	8	0.445586	0.0869732	0.0932058	-0.265407		0.363595	0.544765
Pitpnb	P53811	PIPNB_MOUSE	Phosphatidylinositol transfer protein beta isoform	6	0.445531	0.148049	0.0696926	-0.22779		0.377941	0.529072
Ddah2	Q99LD8	DDAH2_MOUSE	N(G),N(G)-dimethylarginine dimethylaminohydrolase 2	8	0.445456	0.480697	-0.156594	-0.121352		2.57656	0.0864074
Tpmt	O55060	TPMT_MOUSE	Thiopurine S-methyltransferase	3	0.444993	0.402144	0.0921853	0.0493368		1.57875	0.178891
Hsd17b11	Q9EQ06	DHB11_MOUSE	Estradiol 17-beta-dehydrogenase 11	7	0.44224	-0.284973	0.440922	-0.286291		0.559224	0.419387
Gmfb	Q9CQI3	GMFB_MOUSE	Glia maturation factor beta	4	0.442043	0.177231	0.0665881	-0.198223		1.24925	0.259863
Eif5a	P63242	IF5A1_MOUSE	Eukaryotic translation initiation factor 5A-1	5	0.440977	0.0909325	0.412956	0.062911		0.870636	0.312045
Otud7b	B2RUR8	OTU7B_MOUSE	OTU domain-containing protein 7B	3	0.440537	0.164697	-0.077141	-0.35298		0.116737	0.761557
Ablim3	Q69ZX8	ABLM3_MOUSE	Actin-binding LIM protein 3	2	0.440266	0.445258	-0.0512671	-0.0462756		0.327385	0.524635
Gars	Q9CZD3	GARS_MOUSE	Glycine--tRNA ligase	15	0.439996	0.192447	0.140994	-0.106556		0.536504	0.448038
Mpp6	Q9JLB0	MPP6_MOUSE	MAGUK p55 subfamily member 6	14	0.439178	0.311295	-0.0673052	-0.195188	+	4.15004	0.0468571	+			+		+	3.19963	0.0535957	1.16842	3.91444	0.74105	1.83582
Irf2bpl	Q8K3X4	I2BPL_MOUSE	Probable E3 ubiquitin-protein ligase IRF2BPL	4	0.439007	0.396542	0.273297	0.230832		0.816074	0.293253
Psmb10	O35955	PSB10_MOUSE	Proteasome subunit beta type-10	2	0.437971	0.635464	-0.250371	-0.0528777		0.578248	0.364472
Ank1	Q02357	ANK1_MOUSE	Ankyrin-1	17	0.437475	-0.437876	0.436621	-0.43873		0.435761	0.455457
Appl1	Q8K3H0	DP13A_MOUSE	DCC-interacting protein 13-alpha	10	0.437036	0.19469	0.0730216	-0.169324		1.15899	0.276659
Bub3	Q9WVA3	BUB3_MOUSE	Mitotic checkpoint protein BUB3	2	0.436842	0.142172	0.137806	-0.156864		0.4231	0.510086
Arfgef1	G3X9K3	BIG1_MOUSE	Brefeldin A-inhibited guanine nucleotide-exchange protein 1	8	0.436474	0.248936	0.0700197	-0.117518		1.32416	0.244172
Ak1	Q9R0Y5	KAD1_MOUSE	Adenylate kinase isoenzyme 1	15	0.436336	-0.0446482	0.174751	-0.306232		1.84842	0.202931
N6amt1	Q6SKR2	N6MT1_MOUSE	Methyltransferase N6AMT1	2	0.435969	0.0961081	-0.167888	-0.507749		0.720074	0.334169
Nop58	Q6DFW4	NOP58_MOUSE	Nucleolar protein 58	6	0.435315	0.241852	-0.255408	-0.44887		1.48351	0.168943
Nufip2	Q5F2E7	NUFP2_MOUSE	Nuclear fragile X mental retardation-interacting protein 2	3	0.434435	0.663618	-0.461005	-0.231823		2.43671	0.0597561
Fbp2	P70695	F16P2_MOUSE	Fructose-1,6-bisphosphatase isozyme 2	8	0.433674	-0.179735	0.53384	-0.0795692		1.18082	0.245523
Ppm1g	Q61074	PPM1G_MOUSE	Protein phosphatase 1G	3	0.433514	0.757339	-0.411002	-0.0871773		0.546835	0.360822
Obsl1	D3YYU8	OBSL1_MOUSE	Obscurin-like protein 1	17	0.432467	0.0116126	-0.231835	-0.652689		1.07656	0.221258
H2afy2	Q8CCK0	H2AW_MOUSE	Core histone macro-H2A.2	4	0.432117	0.636563	-0.580124	-0.375677	+	2.69575	0.0423				+		+	0.614691	1.13419	0.00257319	2.98618	0.449337	1.35648
Hhatl	Q9D1G3	HHATL_MOUSE	Protein-cysteine N-palmitoyltransferase HHAT-like protein	11	0.42987	0.0127004	0.0966441	-0.320526		0.291485	0.600585
Esyt1	Q3U7R1	ESYT1_MOUSE	Extended synaptotagmin-1	14	0.429838	0.591814	-0.358359	-0.196383	+	4.93709	0.0167059	+	+		+		+	2.10982	1.53091	0.647165	5.05906	0.439846	3.47171
Rgs6	Q9Z2H2	RGS6_MOUSE	Regulator of G-protein signaling 6	2	0.429469	-0.0145432	-0.219993	-0.664005		0.757325	0.299053
Ddx39a	Q8VDW0	DX39A_MOUSE	ATP-dependent RNA helicase DDX39A	2	0.42756	0.439319	-0.00520118	0.00655842		0.32423	0.532191
Stmn1	P54227	STMN1_MOUSE	Stathmin	3	0.426907	-0.0465625	0.21776	-0.25571		0.50892	0.479675
Aspn	Q99MQ4	ASPN_MOUSE	Asporin	5	0.42623	0.550028	-0.230682	-0.106884		1.60476	0.148312
Hnrnpf	Q9Z2X1	HNRPF_MOUSE	Heterogeneous nuclear ribonucleoprotein F	5	0.426089	-0.186454	0.213814	-0.398728		0.538794	0.446034
Psmd6	Q99JI4	PSMD6_MOUSE	26S proteasome non-ATPase regulatory subunit 6	8	0.422895	0.320996	-0.057958	-0.159857		2.01252	0.14873
Abcb7	Q61102	ABCB7_MOUSE	ATP-binding cassette sub-family B member 7, mitochondrial	10	0.422399	-0.170686	0.341804	-0.251282		0.80487	0.369444
Lgmn	O89017	LGMN_MOUSE	Legumain	2	0.42232	0.731582	-0.235512	0.0737495		1.89573	0.107042
Acsm5	Q8BGA8	ACSM5_MOUSE	Acyl-coenzyme A synthetase ACSM5, mitochondrial	4	0.421941	-0.947845	0.780016	-0.58977		1.13956	0.177898
Slc2a4	P14142	GLUT4_MOUSE	Solute carrier family 2, facilitated glucose transporter member 4	4	0.421874	0.0690893	0.074007	-0.278777		0.24153	0.644417
Aldh18a1	Q9Z110	P5CS_MOUSE	Delta-1-pyrroline-5-carboxylate synthase	3	0.421064	-0.0883884	0.551855	0.0424031		0.13463	0.735478
Kpna4	O35343	IMA3_MOUSE	Importin subunit alpha-3	4	0.420928	0.192221	0.0735817	-0.155126		0.317152	0.581757
Hnrnpa1	P49312	ROA1_MOUSE	Heterogeneous nuclear ribonucleoprotein A1	7	0.420849	0.202699	0.0191724	-0.198978		0.713489	0.385633
Tpd52l2	Q9CYZ2	TPD54_MOUSE	Tumor protein D54	6	0.419979	0.21319	0.0580152	-0.148774		1.25054	0.264477
Sumo2	P61957	SUMO2_MOUSE	Small ubiquitin-related modifier 2	2	0.419562	0.546522	-0.386912	-0.259952		2.11914	0.0908525
Sik3	Q6P4S6	SIK3_MOUSE	Serine/threonine-protein kinase SIK3	2	0.418592	0.133714	1.2637	0.97882		0.83053	0.208307
Ubac1	Q8VDI7	UBAC1_MOUSE	Ubiquitin-associated domain-containing protein 1	6	0.418394	0.053146	0.24231	-0.122938		0.672614	0.418502
Trim47	Q8C0E3	TRI47_MOUSE	E3 ubiquitin-protein ligase TRIM47	4	0.418076	0.461955	-0.331814	-0.287934		0.904392	0.25635
Xirp2	Q4U4S6	XIRP2_MOUSE	Xin actin-binding repeat-containing protein 2	50	0.417488	-0.00100358	0.498139	0.0796474		0.536758	0.417028
Cbx1	P83917	CBX1_MOUSE	Chromobox protein homolog 1	3	0.417337	-0.0760031	0.566339	0.0729984		0.0718654	0.825075
Psme4	Q5SSW2	PSME4_MOUSE	Proteasome activator complex subunit 4	10	0.417149	0.275787	-0.305875	-0.447236		1.10366	0.221513
Nudt19	P11930	NUD19_MOUSE	Nucleoside diphosphate-linked moiety X motif 19	6	0.415431	0.355561	-0.029514	-0.0893847		0.51342	0.437996
Prkra	Q9WTX2	PRKRA_MOUSE	Interferon-inducible double-stranded RNA-dependent protein kinase activator A	5	0.415194	0.161736	-0.0659259	-0.319384		0.185063	0.686741
Tmem126a	Q9D8Y1	T126A_MOUSE	Transmembrane protein 126A	4	0.415119	-0.0415188	0.216074	-0.240564		0.374954	0.560112
Twf2	Q9Z0P5	TWF2_MOUSE	Twinfilin-2	11	0.414164	0.285309	-0.081	-0.209855		3.08393	0.0906942
Arl6	O88848	ARL6_MOUSE	ADP-ribosylation factor-like protein 6	2	0.413297	0.127397	-0.123361	-0.409262		0.276514	0.583995
Abce1	P61222	ABCE1_MOUSE	ATP-binding cassette sub-family E member 1	7	0.41306	0.363161	-0.057772	-0.107671		0.7787	0.339619
Naa25	Q8BWZ3	NAA25_MOUSE	N-alpha-acetyltransferase 25, NatB auxiliary subunit	6	0.411094	0.163263	0.106659	-0.141172		1.5661	0.237897
Lmcd1	Q8VEE1	LMCD1_MOUSE	LIM and cysteine-rich domains protein 1	11	0.410754	0.267253	0.0352166	-0.108285		0.394783	0.513426
Dpp3	Q99KK7	DPP3_MOUSE	Dipeptidyl peptidase 3	16	0.410609	0.345089	0.0843302	0.0188103	+	4.38513	0.0478298	+		+	+		+	3.31835	0.125456	3.53853	2.32557	0.0017801	2.54637
Acox1	Q9R0H0	ACOX1_MOUSE	Peroxisomal acyl-coenzyme A oxidase 1	13	0.408587	0.328034	-0.659148	-0.739702	+	2.4325	0.047437				+	+		0.38352	1.07998	0.23142	2.56083	1.3506	0.226162
Sbds	P70122	SBDS_MOUSE	Ribosome maturation protein SBDS	4	0.408227	0.322192	-0.215769	-0.301805		0.882257	0.288389
Lta4h	P24527	LKHA4_MOUSE	Leukotriene A-4 hydrolase	19	0.407059	0.402466	-0.0329847	-0.0375776		2.46292	0.116568
Fbln5	Q9WVH9	FBLN5_MOUSE	Fibulin-5	4	0.406356	0.483512	-0.213699	-0.136542		1.45853	0.177722
Mospd2	Q9CWP6	MSPD2_MOUSE	Motile sperm domain-containing protein 2	2	0.405055	-0.854547	0.367891	-0.891711		0.197952	0.612674
Eps15l1	Q60902	EP15R_MOUSE	Epidermal growth factor receptor substrate 15-like 1	13	0.404988	0.0123727	0.420562	0.0279465		1.23078	0.253461
Mri1	Q9CQT1	MTNA_MOUSE	Methylthioribose-1-phosphate isomerase	7	0.404661	0.105909	-0.0657835	-0.364535		1.317	0.240005
Pcbp4	P57724	PCBP4_MOUSE	Poly(rC)-binding protein 4	3	0.404502	0.156664	0.0521018	-0.195737		0.30323	0.595903
Snupn	Q80W37	SPN1_MOUSE	Snurportin-1	2	0.404164	0.291025	0.0283316	-0.0848074		0.442495	0.483699
Ado	Q6PDY2	AEDO_MOUSE	2-aminoethanethiol dioxygenase	6	0.403863	0.111218	0.000417709	-0.292227		0.305303	0.587865
Klc2	O88448	KLC2_MOUSE	Kinesin light chain 2	9	0.403783	0.204414	0.0699272	-0.129441		1.09302	0.30378
Rbbp9	O88851	RBBP9_MOUSE	Putative hydrolase RBBP9	3	0.403497	0.0878611	0.270315	-0.0453205		1.1186	0.304478
Cast	P51125	ICAL_MOUSE	Calpastatin	9	0.403473	0.281235	0.228414	0.106177		0.682573	0.37497
Ap3m1	Q9JKC8	AP3M1_MOUSE	AP-3 complex subunit mu-1	6	0.403215	-0.0436192	0.367956	-0.0788784		0.364217	0.55081
Septin2	P42208	SEPT2_MOUSE	Septin-2	8	0.403158	0.302989	0.113518	0.0133489		1.478	0.218424
Ddx21	Q9JIK5	DDX21_MOUSE	Nucleolar RNA helicase 2	6	0.402728	0.5037	0.0307903	0.131763		1.21072	0.217612
Cfb	P04186	CFAB_MOUSE	Complement factor B	11	0.402703	0.141946	0.159143	-0.101613		0.687593	0.413593
Anxa4	P97429	ANXA4_MOUSE	Annexin A4	12	0.402295	0.486196	-0.253403	-0.169502		1.50189	0.168825
Clasp2	Q8BRT1	CLAP2_MOUSE	CLIP-associating protein 2	11	0.401734	-0.734708	0.409567	-0.726874		0.599132	0.342428
Tmx1	Q8VBT0	TMX1_MOUSE	Thioredoxin-related transmembrane protein 1	3	0.399898	-0.110756	0.018844	-0.49181		0.170623	0.702013
Dab2	P98078	DAB2_MOUSE	Disabled homolog 2	5	0.398943	-0.0497882	0.384143	-0.0645879		0.631433	0.41864
Capn7	Q9R1S8	CAN7_MOUSE	Calpain-7	4	0.398877	-0.165156	0.527816	-0.0362171		0.65098	0.383469
Tcap	O70548	TELT_MOUSE	Telethonin	9	0.397921	0.155982	0.146332	-0.0956071		1.4312	0.258924
Mon2	Q80TL7	MON2_MOUSE	Protein MON2 homolog	2	0.397853	0.100077	0.284763	-0.0130129		0.0698273	0.842807
Cmbl	Q8R1G2	CMBL_MOUSE	Carboxymethylenebutenolidase homolog	11	0.397762	-0.172092	-0.00402991	-0.573884		1.69646	0.169622
Ppp2r2a	Q6P1F6	2ABA_MOUSE	Serine/threonine-protein phosphatase 2A 55 kDa regulatory subunit B alpha isoform	6	0.397659	0.425781	-0.0941296	-0.0660079		0.400128	0.482115
Dennd4c	A6H8H2	DEN4C_MOUSE	DENN domain-containing protein 4C	14	0.397426	0.397262	-0.093928	-0.0940924		1.89432	0.151619
Pecam1	Q08481	PECA1_MOUSE	Platelet endothelial cell adhesion molecule	11	0.397298	0.492249	-0.184158	-0.089207		2.08783	0.122128
Borcs5	Q9D920	BORC5_MOUSE	BLOC-1-related complex subunit 5	4	0.396673	-0.249204	0.228263	-0.417614		0.781882	0.366106
Ccar2	Q8VDP4	CCAR2_MOUSE	Cell cycle and apoptosis regulator protein 2	9	0.396331	-0.34733	0.361015	-0.382647		0.450077	0.471852
Babam1	Q3UI43	BABA1_MOUSE	BRISC and BRCA1-A complex member 1	3	0.395677	0.177403	-0.0778567	-0.29613		0.445242	0.479456
Gaa	P70699	LYAG_MOUSE	Lysosomal alpha-glucosidase	7	0.39549	0.597625	-0.29835	-0.0962152		1.31463	0.181305
Sf3b6	P59708	SF3B6_MOUSE	Splicing factor 3B subunit 6	2	0.393521	0.889417	-0.326017	0.169879		1.54348	0.127728
Arhgef6	Q8K4I3	ARHG6_MOUSE	Rho guanine nucleotide exchange factor 6	5	0.391754	0.468161	-0.445222	-0.368814		0.283462	0.531464
Mospd1	Q8VEL0	MSPD1_MOUSE	Motile sperm domain-containing protein 1	3	0.391157	-0.215229	0.00643476	-0.599951		0.256065	0.592695
Plekhf1	Q3TB82	PKHF1_MOUSE	Pleckstrin homology domain-containing family F member 1	4	0.391153	0.418759	-0.10685	-0.0792446		1.85944	0.152042
Pdcd10	Q8VE70	PDC10_MOUSE	Programmed cell death protein 10	5	0.391066	0.27589	-0.192156	-0.307332		0.671271	0.365653
Gart	Q64737	PUR2_MOUSE	Trifunctional purine biosynthetic protein adenosine-3	15	0.3904	0.245843	-0.0241009	-0.168658		0.528859	0.449872
Tnks1bp1	P58871	TB182_MOUSE	182 kDa tankyrase-1-binding protein	12	0.390133	-0.192782	0.4994	-0.0835153		0.390342	0.507866
Inpp1	P49442	INPP_MOUSE	Inositol polyphosphate 1-phosphatase	6	0.389981	0.324363	0.129296	0.0636787		0.77376	0.35499
Csnk2a2	O54833	CSK22_MOUSE	Casein kinase II subunit alpha'	2	0.389863	1.09576	-0.491613	0.21428		0.485534	0.368388
Aprt	P08030	APT_MOUSE	Adenine phosphoribosyltransferase	3	0.38981	0.523011	0.0726728	0.205874		1.44412	0.17909
Atp6v0a1	Q9Z1G4	VPP1_MOUSE	V-type proton ATPase 116 kDa subunit a isoform 1	8	0.388989	0.257014	0.206157	0.0741822		1.31753	0.244119
Ddx50	Q99MJ9	DDX50_MOUSE	ATP-dependent RNA helicase DDX50	3	0.388732	-0.423059	0.543491	-0.268301		0.207698	0.64297
Klc1	O88447	KLC1_MOUSE	Kinesin light chain 1	7	0.388219	0.183518	0.0692209	-0.13548		0.50667	0.479971
Fis1	Q9CQ92	FIS1_MOUSE	Mitochondrial fission 1 protein	4	0.387925	-0.384793	0.236506	-0.536212		0.30945	0.551477
Jph1	Q9ET80	JPH1_MOUSE	Junctophilin-1	5	0.387441	0.424747	-0.0101325	0.027173		2.47432	0.115519
Arl1	P61211	ARL1_MOUSE	ADP-ribosylation factor-like protein 1	4	0.386841	0.280496	0.0162532	-0.090092		0.453031	0.483896
Plrg1	Q922V4	PLRG1_MOUSE	Pleiotropic regulator 1	4	0.386838	0.603087	-0.00137345	0.214876		0.420703	0.445762
Uba5	Q8VE47	UBA5_MOUSE	Ubiquitin-like modifier-activating enzyme 5	4	0.38676	-0.0305875	0.08833	-0.329018		0.266642	0.633555
Cog5	Q8C0L8	COG5_MOUSE	Conserved oligomeric Golgi complex subunit 5	5	0.386595	-0.00634352	-0.0209538	-0.413893		1.11825	0.279516
Pafah1b1	P63005	LIS1_MOUSE	Platelet-activating factor acetylhydrolase IB subunit alpha	11	0.38658	0.137716	-0.067318	-0.316182		0.445658	0.484035
Etf1	Q8BWY3	ERF1_MOUSE	Eukaryotic peptide chain release factor subunit 1	8	0.386065	0.462911	-0.154883	-0.0780376		0.969594	0.269921
Dnajb4	Q9D832	DNJB4_MOUSE	DnaJ homolog subfamily B member 4	8	0.38523	0.189473	0.091562	-0.104195		1.64021	0.234812
Art3	Q8R2G4	NAR3_MOUSE	Ecto-ADP-ribosyltransferase 3	10	0.385122	0.515596	-0.393822	-0.263348	+	3.9937	0.0258378	+	+		+		+	1.40391	1.4636	0.100277	4.29594	0.649895	2.34413
Ahsg	P29699	FETUA_MOUSE	Alpha-2-HS-glycoprotein	2	0.385015	0.281225	-0.0657183	-0.169509		0.496013	0.455483
Sec16a	E9QAT4	SC16A_MOUSE	Protein transport protein Sec16A	11	0.384487	0.428458	-0.201814	-0.157844		2.05255	0.129074
Dock6	Q8VDR9	DOCK6_MOUSE	Dedicator of cytokinesis protein 6	6	0.38374	0.363646	-0.175006	-0.1951		0.20878	0.644361
Pabpn1	Q8CCS6	PABP2_MOUSE	Polyadenylate-binding protein 2	2	0.383518	0.127781	-0.0244805	-0.280217		0.341145	0.567307
Ntpcr	Q9CQA9	NTPCR_MOUSE	Cancer-related nucleoside-triphosphatase homolog	2	0.382661	-0.574745	0.644781	-0.312626		0.571082	0.375088
Dbnl	Q62418	DBNL_MOUSE	Drebrin-like protein	7	0.381821	0.398246	-0.163002	-0.146577		2.61041	0.102463
Pus1	Q9WU56	TRUA_MOUSE	tRNA pseudouridine synthase A	4	0.381715	0.132366	-0.325384	-0.574733		0.586134	0.365837
Tns2	Q8CGB6	TNS2_MOUSE	Tensin-2	17	0.381282	0.961157	-0.378362	0.201514		2.01997	0.0794229
Uaca	Q8CGB3	UACA_MOUSE	Uveal autoantigen with coiled-coil domains and ankyrin repeats	8	0.381149	0.431175	0.266401	0.316427		0.758092	0.308464
Stub1	Q9WUD1	CHIP_MOUSE	STIP1 homology and U box-containing protein 1	8	0.381143	0.29007	-0.141219	-0.232293		0.659792	0.382794
Yap1	P46938	YAP1_MOUSE	Transcriptional coactivator YAP1	2	0.381115	0.296332	0.00221411	-0.0825688		2.15957	0.161627
Clcc1	Q99LI2	CLCC1_MOUSE	Chloride channel CLIC-like protein 1	4	0.380206	0.14152	0.214964	-0.0237228		0.128322	0.76773
Cog3	Q8CI04	COG3_MOUSE	Conserved oligomeric Golgi complex subunit 3	3	0.378561	0.58309	0.244726	0.449255		0.465469	0.402948
Fdps	Q920E5	FPPS_MOUSE	Farnesyl pyrophosphate synthase	4	0.376511	0.275203	0.219794	0.118487		0.678763	0.383292
Slc25a40	Q8BGP6	S2540_MOUSE	Solute carrier family 25 member 40	3	0.376462	0.145075	0.276735	0.0453485		0.210309	0.673749
Cpne3	Q8BT60	CPNE3_MOUSE	Copine-3	7	0.376329	0.138878	-0.0831985	-0.320649		0.566696	0.433676
Dsc2	P55292	DSC2_MOUSE	Desmocollin-2	10	0.375404	0.514472	-0.343245	-0.204178		2.49572	0.0793756
Pip4k2c	Q91XU3	PI42C_MOUSE	Phosphatidylinositol 5-phosphate 4-kinase type-2 gamma	5	0.375075	0.333384	-0.230979	-0.272671		0.529968	0.410448
Lpp	Q8BFW7	LPP_MOUSE	Lipoma-preferred partner homolog	11	0.374653	0.445427	-0.160502	-0.0897274		1.97502	0.135895
Cyth1	Q9QX11	CYH1_MOUSE	Cytohesin-1	7	0.374264	-0.165501	0.280452	-0.259313		0.0941357	0.813581
Arhgap17	Q3UIA2	RHG17_MOUSE	Rho GTPase-activating protein 17	3	0.373771	0.34267	0.03473	0.00362889		0.144172	0.736299
Pgp	Q8CHP8	PGP_MOUSE	Glycerol-3-phosphate phosphatase	8	0.373718	0.112889	0.0943848	-0.166444		0.8197	0.395028
Pdlim3	O70209	PDLI3_MOUSE	PDZ and LIM domain protein 3	2	0.373652	1.0259	-0.589523	0.0627241		2.01845	0.0710989
Fyco1	Q8VDC1	FYCO1_MOUSE	FYVE and coiled-coil domain-containing protein 1	15	0.37358	0.40846	0.0109158	0.0457961		0.737943	0.35634
Cdk16	Q04735	CDK16_MOUSE	Cyclin-dependent kinase 16	3	0.372908	0.905972	-0.516774	0.0162905		0.520717	0.363784
Sfxn3	Q91V61	SFXN3_MOUSE	Sideroflexin-3	2	0.372815	-0.0824258	0.000761032	-0.45448		1.15369	0.273617
Pdcd6ip	Q9WU78	PDC6I_MOUSE	Programmed cell death 6-interacting protein	20	0.372702	0.237903	0.0752446	-0.0595544		1.21913	0.284546
Enah	Q03173	ENAH_MOUSE	Protein enabled homolog	4	0.371904	0.378784	-0.0216417	-0.0147616		0.65669	0.386967
Ik	Q9Z1M8	RED_MOUSE	Protein Red	3	0.371506	-0.109783	-0.0397441	-0.521033		0.576178	0.405955
Txn	P10639	THIO_MOUSE	Thioredoxin	3	0.371399	0.019139	-0.0311982	-0.383458		0.454768	0.485347
Camlg	P49070	CAMLG_MOUSE	Calcium signal-modulating cyclophilin ligand	2	0.370972	0.483126	0.0405817	0.152736		0.749297	0.330526
Nsf	P46460	NSF_MOUSE	Vesicle-fusing ATPase	16	0.370104	-0.00216993	-0.00726795	-0.379542		1.39614	0.25178
Thrap3	Q569Z6	TR150_MOUSE	Thyroid hormone receptor-associated protein 3	8	0.369984	0.549793	-0.309914	-0.130106		1.51221	0.160254
Lnpep	Q8C129	LCAP_MOUSE	Leucyl-cystinyl aminopeptidase	13	0.368979	0.196162	-0.0549205	-0.227737		3.66087	0.0954127
Nup133	Q8R0G9	NU133_MOUSE	Nuclear pore complex protein Nup133	4	0.368845	0.303542	-0.506159	-0.571462		0.833682	0.256066
Nme3	Q9WV85	NDK3_MOUSE	Nucleoside diphosphate kinase 3	6	0.36873	0.563875	-0.391479	-0.196334		1.52192	0.148496
Crk	Q64010	CRK_MOUSE	Adapter molecule crk	6	0.368696	0.0390803	0.04881	-0.280806		0.510002	0.490275
Hnrnpll	Q921F4	HNRLL_MOUSE	Heterogeneous nuclear ribonucleoprotein L-like	6	0.36864	0.145569	0.23711	0.0140394		0.82372	0.375463
Rexo2	Q9D8S4	ORN_MOUSE	Oligoribonuclease, mitochondrial	3	0.368624	0.23309	0.124229	-0.0113052		0.269501	0.625003
Stat1	P42225	STAT1_MOUSE	Signal transducer and activator of transcription 1	7	0.368596	0.35674	0.00803979	-0.00381565		0.650034	0.394005
Gsta4	P24472	GSTA4_MOUSE	Glutathione S-transferase A4	11	0.368412	0.321806	-0.0475397	-0.0941455		3.37002	0.0915984
Tacc1	Q6Y685	TACC1_MOUSE	Transforming acidic coiled-coil-containing protein 1	6	0.368053	-0.00647895	0.083862	-0.29067		0.357434	0.581729
Cndp2	Q9D1A2	CNDP2_MOUSE	Cytosolic non-specific dipeptidase	16	0.367084	0.302404	0.069917	0.00523726		2.14707	0.166792
Anxa7	Q07076	ANXA7_MOUSE	Annexin A7	14	0.367035	0.391589	-0.1619	-0.137346		1.64209	0.180249
Ogfr	Q99PG2	OGFR_MOUSE	Opioid growth factor receptor	7	0.366861	0.160609	0.0416253	-0.164627		0.597261	0.452668
Commd1	Q8K4M5	COMD1_MOUSE	COMM domain-containing protein 1	3	0.366854	1.11543	-0.463406	0.285168		1.59902	0.106686
Hist1h1d	P43277	H13_MOUSE	Histone H1.3	2	0.366788	0.371231	-0.287578	-0.283134	+	5.0475	0.0237419	+	+		+	+	+	2.44408	1.60994	0.0978247	5.44081	1.56482	2.49201
Lonp1	Q8CGK3	LONM_MOUSE	Lon protease homolog, mitochondrial	22	0.366749	-0.0555264	0.234178	-0.188097		0.753724	0.42636
Ccdc22	Q9JIG7	CCD22_MOUSE	Coiled-coil domain-containing protein 22	9	0.366131	0.0555827	0.32411	0.0135622		0.88575	0.360767
Ggps1	Q9WTN0	GGPPS_MOUSE	Geranylgeranyl pyrophosphate synthase	2	0.364641	1.23958	-0.536126	0.338813		0.858761	0.217705
Fhl1	P97447	FHL1_MOUSE	Four and a half LIM domains protein 1	7	0.363613	0.416278	-0.123807	-0.0711422		2.13885	0.132765
Eefsec	Q9JHW4	SELB_MOUSE	Selenocysteine-specific elongation factor	2	0.363048	0.622094	-0.239949	0.0190972		0.375549	0.47186
Gcdh	Q60759	GCDH_MOUSE	Glutaryl-CoA dehydrogenase, mitochondrial	15	0.361192	0.664206	-0.314441	-0.0114279		1.03513	0.225256
Rnps1	Q99M28	RNPS1_MOUSE	RNA-binding protein with serine-rich domain 1	2	0.360903	0.311045	-0.086319	-0.136177		0.291239	0.58796
Wasf2	Q8BH43	WASF2_MOUSE	Wiskott-Aldrich syndrome protein family member 2	5	0.360639	0.402335	0.0746276	0.116323		0.945633	0.29403
Agfg1	Q8K2K6	AGFG1_MOUSE	Arf-GAP domain and FG repeat-containing protein 1	3	0.360413	0.555468	0.125386	0.320441		0.24436	0.58542
Smarce1	O54941	SMCE1_MOUSE	SWI/SNF-related matrix-associated actin-dependent regulator of chromatin subfamily E member 1	3	0.360326	0.670356	-0.521305	-0.211275		0.470312	0.394106
Trim3	Q9R1R2	TRIM3_MOUSE	Tripartite motif-containing protein 3	6	0.359837	0.384007	-0.026796	-0.00262578		0.691299	0.377594
Lcp1	Q61233	PLSL_MOUSE	Plastin-2	12	0.358659	0.169895	0.0270112	-0.161753		0.284612	0.625119
Dysf	Q9ESD7	DYSF_MOUSE	Dysferlin	35	0.358376	0.417163	-0.0442053	0.0145817	+	4.96544	0.0383434	+		+	+		+	3.06044	0.026997	3.24702	3.62238	0.00107066	3.80625
Bri3bp	Q8BXV2	BRI3B_MOUSE	BRI3-binding protein	3	0.35825	0.266924	-0.00937176	-0.100698		0.853394	0.364211
Ppp5c	Q60676	PPP5_MOUSE	Serine/threonine-protein phosphatase 5	8	0.35814	0.23387	0.149993	0.0257228		0.817729	0.372413
Cul4a	Q3TCH7	CUL4A_MOUSE	Cullin-4A	19	0.357879	0.0374136	0.292116	-0.0283489		0.823863	0.388315
Snrpa1	P57784	RU2A_MOUSE	U2 small nuclear ribonucleoprotein A'	5	0.357622	0.130272	-0.0444473	-0.271797		1.83158	0.207828
Ptpn11	P35235	PTN11_MOUSE	Tyrosine-protein phosphatase non-receptor type 11	16	0.357374	0.130745	0.0825863	-0.144043		1.06978	0.350873
Ctnnbl1	Q9CWL8	CTBL1_MOUSE	Beta-catenin-like protein 1	3	0.356541	0.626522	-0.326967	-0.0569862		1.72854	0.130819
Pcnt	P48725	PCNT_MOUSE	Pericentrin	8	0.356248	1.01142	-0.507817	0.147355		0.923907	0.214322
Lsm12	Q9D0R8	LSM12_MOUSE	Protein LSM12 homolog	2	0.35611	-0.0102154	0.305078	-0.0612475		0.0885313	0.822207
Ahcy	P50247	SAHH_MOUSE	Adenosylhomocysteinase	17	0.355953	0.407249	-0.139655	-0.0883589		2.12307	0.135636
Phkb	Q7TSH2	KPBB_MOUSE	Phosphorylase b kinase regulatory subunit beta	6	0.355933	0.0580171	0.363664	0.0657482		0.699594	0.393683
Golga3	P55937	GOGA3_MOUSE	Golgin subfamily A member 3	11	0.355849	0.50211	-0.395061	-0.2488		1.26917	0.189277
Odr4	Q4PJX1	ODR4_MOUSE	Protein odr-4 homolog	5	0.355472	0.582327	-0.0522172	0.174638		0.759892	0.312201
Atad3	Q925I1	ATAD3_MOUSE	ATPase family AAA domain-containing protein 3	22	0.355446	-0.0455853	0.0409117	-0.36012		1.34128	0.27749
Aldh3a2	P47740	AL3A2_MOUSE	Aldehyde dehydrogenase family 3 member A2	5	0.355052	0.567255	-0.243956	-0.0317532		0.430254	0.446162
Mff	Q6PCP5	MFF_MOUSE	Mitochondrial fission factor	7	0.354092	-0.048755	0.235129	-0.167718		0.0954309	0.821133
Ybx3	Q9JKB3	YBOX3_MOUSE	Y-box-binding protein 3	2	0.353959	0.123642	-0.465473	-0.69579		1.15978	0.187758
Stxbp3	Q60770	STXB3_MOUSE	Syntaxin-binding protein 3	7	0.35378	0.329744	-0.143698	-0.167733		1.52345	0.20495
Txn2	P97493	THIOM_MOUSE	Thioredoxin, mitochondrial	4	0.353356	-0.274354	0.174385	-0.453325		0.554704	0.439174
Slc16a1	P53986	MOT1_MOUSE	Monocarboxylate transporter 1	5	0.352763	0.0351181	0.0374457	-0.280199		1.09013	0.338032
Tpt1	P63028	TCTP_MOUSE	Translationally-controlled tumor protein	6	0.3517	0.21506	0.130787	-0.00585365		2.1763	0.18787
Tomm5	B1AXP6	TOM5_MOUSE	Mitochondrial import receptor subunit TOM5 homolog	2	0.351418	-1.01957	1.16039	-0.210597		0.0635764	0.820718
Sephs1	Q8BH69	SPS1_MOUSE	Selenide, water dikinase 1	3	0.349961	0.168609	0.149234	-0.0321178		0.275603	0.637122
Acad11	Q80XL6	ACD11_MOUSE	Acyl-CoA dehydrogenase family member 11	18	0.349275	0.138831	-0.0348183	-0.245263		0.77309	0.392547
Epn1	Q80VP1	EPN1_MOUSE	Epsin-1	4	0.348923	0.370069	-0.170614	-0.149468		1.18694	0.247043
Sf3a1	Q8K4Z5	SF3A1_MOUSE	Splicing factor 3A subunit 1	10	0.348674	0.270536	-0.0849813	-0.163119		0.768623	0.372939
Numa1	E9Q7G0	NUMA1_MOUSE	Nuclear mitotic apparatus protein 1	25	0.34827	0.464484	-0.224351	-0.108137		2.43063	0.105381
Rps6kb2	Q9Z1M4	KS6B2_MOUSE	Ribosomal protein S6 kinase beta-2	3	0.347855	0.787326	-1.04341	-0.603941		0.411394	0.393377
Cand1	Q6ZQ38	CAND1_MOUSE	Cullin-associated NEDD8-dissociated protein 1	24	0.346878	-0.16442	0.0534798	-0.457818		0.579798	0.433768
Cnn1	Q08091	CNN1_MOUSE	Calponin-1	3	0.34658	0.570038	-0.538932	-0.315474		0.653075	0.314472
Nit2	Q9JHW2	NIT2_MOUSE	Omega-amidase NIT2	8	0.346142	0.06425	0.136235	-0.145658		0.944522	0.393786
Slc4a3	P16283	B3A3_MOUSE	Anion exchange protein 3	6	0.345748	0.100658	0.283455	0.038365		0.136931	0.758069
Acta1	P68134	ACTS_MOUSE	Actin, alpha skeletal muscle	27	0.345413	-0.149329	0.110495	-0.384247		0.107371	0.795097
Fastkd2	Q922E6	FAKD2_MOUSE	FAST kinase domain-containing protein 2, mitochondrial	6	0.345238	0.519249	-0.580262	-0.406251	+	2.6541	0.0481972		+		+			0.445264	1.32576	0.00411008	2.94548	0.640528	1.06804
Cops2	P61202	CSN2_MOUSE	COP9 signalosome complex subunit 2	13	0.345187	0.280587	-0.0400098	-0.104609		1.67561	0.217657
Prmt5	Q8CIG8	ANM5_MOUSE	Protein arginine N-methyltransferase 5	7	0.344396	0.390021	-0.112138	-0.0665137		3.1561	0.0907004
Cd38	P56528	CD38_MOUSE	ADP-ribosyl cyclase/cyclic ADP-ribose hydrolase 1	3	0.344293	1.07941	-0.375446	0.359673		0.863145	0.229314
Ubr3	Q5U430	UBR3_MOUSE	E3 ubiquitin-protein ligase UBR3	9	0.343823	0.234593	0.126066	0.0168355		0.655468	0.426306
Znfx1	Q8R151	ZNFX1_MOUSE	NFX1-type zinc finger-containing protein 1	2	0.343682	0.065701	0.145823	-0.132158		0.0436974	0.898213
Rbm3	O89086	RBM3_MOUSE	RNA-binding protein 3	6	0.343657	0.654329	-0.4178	-0.107128		1.08668	0.207902
Uchl1	Q9R0P9	UCHL1_MOUSE	Ubiquitin carboxyl-terminal hydrolase isozyme L1	8	0.343433	0.36349	-0.141858	-0.121801		1.87329	0.168745
Mrpl50	Q8VDT9	RM50_MOUSE	39S ribosomal protein L50, mitochondrial	4	0.342971	-0.148687	0.205626	-0.286031		0.243203	0.672303
Tln2	Q71LX4	TLN2_MOUSE	Talin-2	46	0.342559	0.278116	-0.136049	-0.200491		2.30525	0.143864
Fnbp1	Q80TY0	FNBP1_MOUSE	Formin-binding protein 1	4	0.342388	-0.462106	0.713258	-0.0912364		0.203405	0.632013
Hdac2	P70288	HDAC2_MOUSE	Histone deacetylase 2	2	0.34192	0.959966	-0.825569	-0.207523		0.675302	0.27741
Smc1a	Q9CU62	SMC1A_MOUSE	Structural maintenance of chromosomes protein 1A	12	0.341565	0.672935	0.0503489	0.381719		1.36599	0.166818
Hacd3	Q8K2C9	HACD3_MOUSE	Very-long-chain (3R)-3-hydroxyacyl-CoA dehydratase 3	2	0.340846	0.456238	0.21963	0.335023		2.98157	0.0624615
Uros	P51163	HEM4_MOUSE	Uroporphyrinogen-III synthase	4	0.340666	0.311867	0.0159817	-0.012818		1.02379	0.313274
Prep	Q9QUR6	PPCE_MOUSE	Prolyl endopeptidase	15	0.340598	0.106954	0.116538	-0.117106		0.862898	0.40594
Septin9	Q80UG5	SEPT9_MOUSE	Septin-9	12	0.340243	0.622584	-0.165836	0.116505		0.882244	0.273649
Guf1	Q8C3X4	GUF1_MOUSE	Translation factor Guf1, mitochondrial	6	0.340159	-0.238195	0.200587	-0.377768		0.150712	0.740726
Tgfb1i1	Q62219	TGFI1_MOUSE	Transforming growth factor beta-1-induced transcript 1 protein	7	0.339032	0.113092	0.23873	0.01279		0.194042	0.708277
Dync1li1	Q8R1Q8	DC1L1_MOUSE	Cytoplasmic dynein 1 light intermediate chain 1	16	0.338916	0.250037	-0.258869	-0.347748		2.03865	0.13277
Akap2	O54931	AKAP2_MOUSE	A-kinase anchor protein 2	11	0.338738	0.323961	-0.168192	-0.18297		0.90803	0.312535
Naxe	Q8K4Z3	NNRE_MOUSE	NAD(P)H-hydrate epimerase	2	0.338529	0.153203	0.0974604	-0.0878649		0.193938	0.718275
Dynll2	Q9D0M5	DYL2_MOUSE	Dynein light chain 2, cytoplasmic	3	0.338395	-0.0851278	-0.193132	-0.616655		0.483939	0.422996
Iscu	Q9D7P6	ISCU_MOUSE	Iron-sulfur cluster assembly enzyme ISCU, mitochondrial	4	0.338304	0.340416	0.0432793	0.0453908		1.09496	0.289198
Drg2	Q9QXB9	DRG2_MOUSE	Developmentally-regulated GTP-binding protein 2	6	0.338134	0.199246	-0.0102161	-0.149103		1.39127	0.277317
Paics	Q9DCL9	PUR6_MOUSE	Multifunctional protein ADE2	12	0.336832	0.15897	-0.022191	-0.200053		1.23738	0.304489
Fah	P35505	FAAA_MOUSE	Fumarylacetoacetase	12	0.336445	0.390624	0.0797443	0.133924		1.27838	0.24001
Abcc1	O35379	MRP1_MOUSE	Multidrug resistance-associated protein 1	4	0.336157	0.483913	-0.00334454	0.144411		0.661439	0.368785
Vta1	Q9CR26	VTA1_MOUSE	Vacuolar protein sorting-associated protein VTA1 homolog	5	0.336064	0.356164	0.000298182	0.0203985		1.72363	0.198003
Adi1	Q99JT9	MTND_MOUSE	1,2-dihydroxy-3-keto-5-methylthiopentene dioxygenase	2	0.335816	0.503223	-0.287396	-0.119989		1.11394	0.231786
Lmod2	Q3UHZ5	LMOD2_MOUSE	Leiomodin-2	12	0.335482	-0.0678965	0.157574	-0.245804		2.22478	0.233749
Tom1l1	Q923U0	TM1L1_MOUSE	TOM1-like protein 1	3	0.33533	0.323011	0.0607905	0.0484715		0.0700115	0.840313
Acacb	E9Q4Z2	ACACB_MOUSE	Acetyl-CoA carboxylase 2	40	0.33532	-0.014609	0.243779	-0.10615		0.0902641	0.829364
Pde12	Q3TIU4	PDE12_MOUSE	2',5'-phosphodiesterase 12	4	0.334433	0.768745	-0.172523	0.261788		1.51483	0.141336
Sphk2	Q9JIA7	SPHK2_MOUSE	Sphingosine kinase 2	2	0.333966	0.33126	0.0724017	0.0696958		1.13882	0.280887
Map2k6	P70236	MP2K6_MOUSE	Dual specificity mitogen-activated protein kinase kinase 6	3	0.333879	0.615325	-0.356221	-0.0747755		0.0773327	0.808626
Fdx2	Q9CPW2	FDX2_MOUSE	Ferredoxin-2, mitochondrial	4	0.333449	-0.253871	0.0438162	-0.543504		0.565657	0.413485
Gnpat	P98192	GNPAT_MOUSE	Dihydroxyacetone phosphate acyltransferase	8	0.333303	0.426631	-0.344034	-0.250706		0.507601	0.406411
Pgrmc1	O55022	PGRC1_MOUSE	Membrane-associated progesterone receptor component 1	3	0.332885	0.292563	-0.171871	-0.212193		0.91776	0.313955
Thtpa	Q8JZL3	THTPA_MOUSE	Thiamine-triphosphatase	4	0.332522	0.235645	-0.0084041	-0.105282		0.208787	0.689939
Eif3h	Q91WK2	EIF3H_MOUSE	Eukaryotic translation initiation factor 3 subunit H	3	0.332364	-0.226144	0.135862	-0.422646		0.365853	0.551131
Alkbh3	Q8K1E6	ALKB3_MOUSE	Alpha-ketoglutarate-dependent dioxygenase alkB homolog 3	7	0.332028	0.405562	0.138273	0.211807		0.721919	0.353942
Rad21	Q61550	RAD21_MOUSE	Double-strand-break repair protein rad21 homolog	2	0.331979	0.647674	0.48336	0.799055		0.434893	0.393988
Plin5	Q8BVZ1	PLIN5_MOUSE	Perilipin-5	9	0.33152	-0.343805	0.305225	-0.370099		0.314291	0.579546
Pm20d1	Q8C165	P20D1_MOUSE	N-fatty-acyl-amino acid synthase/hydrolase PM20D1	2	0.33149	0.156588	0.124053	-0.0508488		0.130175	0.77864
Cops3	O88543	CSN3_MOUSE	COP9 signalosome complex subunit 3	6	0.331267	0.332708	0.0989364	0.100377		1.29911	0.251959
Sra1	Q80VJ2	SRA1_MOUSE	Steroid receptor RNA activator 1	3	0.331141	0.167412	0.0647058	-0.0990235		0.369453	0.586
Ampd3	O08739	AMPD3_MOUSE	AMP deaminase 3	12	0.330305	0.37716	-0.0966746	-0.0498199		2.45084	0.13133
Tecrl	Q8BFZ1	TECRL_MOUSE	Trans-2,3-enoyl-CoA reductase-like	5	0.328796	0.552675	-0.151102	0.0727765		1.35193	0.197867
Tapbp	Q9R233	TPSN_MOUSE	Tapasin	4	0.32718	0.461757	-0.210704	-0.0761271		0.9481	0.280381
Emilin1	Q99K41	EMIL1_MOUSE	EMILIN-1	13	0.324933	0.319417	-0.105241	-0.110758		1.1335	0.282307
Nln	Q91YP2	NEUL_MOUSE	Neurolysin, mitochondrial	11	0.324853	0.314924	-0.034771	-0.0447006		0.959996	0.331867
Fmo2	Q8K2I3	FMO2_MOUSE	Dimethylaniline monooxygenase [N-oxide-forming] 2	6	0.324851	1.08874	-0.764058	-0.000172933		0.984225	0.187306
Chchd4	Q8VEA4	MIA40_MOUSE	Mitochondrial intermembrane space import and assembly protein 40	3	0.324077	-0.0699145	0.301644	-0.0923478		0.471135	0.532755
Cd151	O35566	CD151_MOUSE	CD151 antigen	4	0.324011	0.276697	-0.0791	-0.126413		1.64218	0.225249
Slc12a4	Q9JIS8	S12A4_MOUSE	Solute carrier family 12 member 4	5	0.323315	0.357697	-0.272203	-0.237821		0.349379	0.513141
Stxbp1	O08599	STXB1_MOUSE	Syntaxin-binding protein 1	10	0.323108	0.299808	0.0731395	0.0498387		0.732091	0.393241
Wbp2	P97765	WBP2_MOUSE	WW domain-binding protein 2	2	0.323045	0.322579	-0.20744	-0.207906		1.39676	0.218241
Golga2	Q921M4	GOGA2_MOUSE	Golgin subfamily A member 2	7	0.323021	0.520252	-0.305997	-0.108766		0.792747	0.304601
Wdr77	Q99J09	MEP50_MOUSE	Methylosome protein 50	4	0.322711	0.327757	-0.266529	-0.261484		0.822406	0.315424
Eif1ax	Q8BMJ3	IF1AX_MOUSE	Eukaryotic translation initiation factor 1A, X-chromosomal	2	0.32246	-0.401505	0.448704	-0.275261		0.312382	0.566031
Nudt16	Q6P3D0	NUD16_MOUSE	U8 snoRNA-decapping enzyme	3	0.322389	0.551815	-0.255363	-0.0259358		2.61747	0.0865753
S100a13	P97352	S10AD_MOUSE	Protein S100-A13	2	0.321263	0.237234	0.00638549	-0.0776428		2.20045	0.198383
Ptk2	P34152	FAK1_MOUSE	Focal adhesion kinase 1	3	0.320862	0.510335	0.482042	0.671515		0.32289	0.479807
Col6a2	Q02788	CO6A2_MOUSE	Collagen alpha-2(VI) chain	19	0.320838	0.507068	-0.220778	-0.0345484	+	3.96825	0.0421311	+			+		+	1.53815	0.732167	1.24104	3.59454	0.00557103	3.27032
Tmx3	Q8BXZ1	TMX3_MOUSE	Protein disulfide-isomerase TMX3	6	0.320683	0.234975	0.0305999	-0.0551078		0.137748	0.762266
Nucks1	Q80XU3	NUCKS_MOUSE	Nuclear ubiquitous casein and cyclin-dependent kinase substrate 1	3	0.320537	0.423614	-0.256206	-0.153129		1.93706	0.141169
Xrn2	Q9DBR1	XRN2_MOUSE	5'-3' exoribonuclease 2	4	0.320419	-0.00511996	-0.0480042	-0.373543		0.0660138	0.852471
Trappc4	Q9ES56	TPPC4_MOUSE	Trafficking protein particle complex subunit 4	4	0.319691	0.0360711	-0.114861	-0.39848		0.773638	0.368562
Nid1	P10493	NID1_MOUSE	Nidogen-1	37	0.319623	0.320053	-0.213394	-0.212964		1.68255	0.18509
Actr10	Q9QZB7	ARP10_MOUSE	Actin-related protein 10	6	0.319446	0.145325	-0.0387309	-0.212852		0.831819	0.393921
Tgm2	P21981	TGM2_MOUSE	Protein-glutamine gamma-glutamyltransferase 2	22	0.319377	0.228334	0.013092	-0.0779511		2.08999	0.20894
Flnc	Q8VHX6	FLNC_MOUSE	Filamin-C	86	0.319341	-0.0793498	0.235583	-0.163108		0.384171	0.597383
Dpt	Q9QZZ6	DERM_MOUSE	Dermatopontin	3	0.319051	0.576546	-0.385726	-0.128231		2.72915	0.06464
Abcb1a	P21447	MDR1A_MOUSE	ATP-dependent translocase ABCB1	16	0.319017	0.209862	0.0107463	-0.098409		0.550801	0.482294
Pik3r1	P26450	P85A_MOUSE	Phosphatidylinositol 3-kinase regulatory subunit alpha	5	0.318785	-0.726517	-0.109735	-1.15504		0.943346	0.202145
Vps36	Q91XD6	VPS36_MOUSE	Vacuolar protein-sorting-associated protein 36	8	0.31715	0.134695	0.104999	-0.0774558		0.334344	0.621725
Fn1	P11276	FINC_MOUSE	Fibronectin	32	0.316864	0.707699	-0.31349	0.0773458		2.17389	0.0908618
Anxa2	P07356	ANXA2_MOUSE	Annexin A2	14	0.316682	0.334507	-0.0489836	-0.0311581		1.41904	0.24635
Ywhaz	P63101	1433Z_MOUSE	14-3-3 protein zeta/delta	11	0.316457	0.185501	-0.0974881	-0.228444		1.45682	0.255193
Pspc1	Q8R326	PSPC1_MOUSE	Paraspeckle component 1	5	0.315994	0.455586	0.0261119	0.165704		1.42877	0.204718
Sephs2	P97364	SPS2_MOUSE	Selenide, water dikinase 2	4	0.315484	0.438655	-0.211019	-0.0878487		2.46444	0.114741
Ndufaf1	Q9CWX2	CIA30_MOUSE	Complex I intermediate-associated protein 30, mitochondrial	6	0.31513	0.301252	-0.125582	-0.13946		1.03336	0.306098
Cav2	Q9WVC3	CAV2_MOUSE	Caveolin-2	2	0.314813	0.387102	-0.236494	-0.164205		1.38621	0.208993
Cpped1	Q8BFS6	CPPED_MOUSE	Serine/threonine-protein phosphatase CPPED1	6	0.31433	0.116057	0.0168168	-0.181457		0.697946	0.45109
Nisch	Q80TM9	NISCH_MOUSE	Nischarin	6	0.313992	-0.03134	0.389537	0.0442044		0.461741	0.498065
Syk	P48025	KSYK_MOUSE	Tyrosine-protein kinase SYK	7	0.313508	-0.316069	0.238209	-0.391368		0.158856	0.728766
Pgls	Q9CQ60	6PGL_MOUSE	6-phosphogluconolactonase	8	0.313446	0.161978	0.0437428	-0.107725		1.29056	0.32923
Selenot	P62342	SELT_MOUSE	Thioredoxin reductase-like selenoprotein T	2	0.313372	1.06326	-0.2398	0.510091		0.732673	0.264591
Nup54	Q8BTS4	NUP54_MOUSE	Nuclear pore complex protein Nup54	4	0.313155	0.500275	-0.256443	-0.0693235		0.888197	0.286964
Pdxdc1	Q99K01	PDXD1_MOUSE	Pyridoxal-dependent decarboxylase domain-containing protein 1	9	0.313023	0.600678	-0.0512629	0.236392		1.68561	0.147687
Thbd	P15306	TRBM_MOUSE	Thrombomodulin	4	0.312854	-0.0113188	0.0447149	-0.279458		0.307591	0.633492
Vwa5a	Q99KC8	VMA5A_MOUSE	von Willebrand factor A domain-containing protein 5A	17	0.312059	0.233367	-0.0555153	-0.134208		0.452477	0.513216
Ppp1ca	P62137	PP1A_MOUSE	Serine/threonine-protein phosphatase PP1-alpha catalytic subunit	17	0.312018	0.198415	-0.172389	-0.285992		1.79634	0.187141
Slmap	Q3URD3	SLMAP_MOUSE	Sarcolemmal membrane-associated protein	17	0.311349	0.350772	-0.0903422	-0.0509189		3.476	0.0959685
Gar1	Q9CY66	GAR1_MOUSE	H/ACA ribonucleoprotein complex subunit 1	3	0.31043	0.134391	-0.0674486	-0.243487		0.175617	0.72508
Atp6v1c1	Q9Z1G3	VATC1_MOUSE	V-type proton ATPase subunit C 1	8	0.31043	0.5884	-0.341132	-0.0631628		1.52024	0.160971
Srp54	P14576	SRP54_MOUSE	Signal recognition particle 54 kDa protein	9	0.310349	0.322726	0.341052	0.353429		1.97158	0.128644
Ufsp2	Q99K23	UFSP2_MOUSE	Ufm1-specific protease 2	4	0.308907	0.284893	-0.0765076	-0.100521		1.23201	0.284566
Cmtr1	Q9DBC3	CMTR1_MOUSE	Cap-specific mRNA (nucleoside-2'-O-)-methyltransferase 1	4	0.308067	0.49817	-0.305875	-0.115771	+	3.43254	0.0495				+		+	1.06709	1.05196	0.384352	3.46906	0.108729	2.52927
Pls3	Q99K51	PLST_MOUSE	Plastin-3	15	0.307654	0.108753	0.0489016	-0.149999		0.231475	0.70252
Rbm17	Q8JZX4	SPF45_MOUSE	Splicing factor 45	3	0.30642	0.056352	0.252094	0.00202624		0.112675	0.799896
Rbm25	B2RY56	RBM25_MOUSE	RNA-binding protein 25	2	0.305893	1.90771	-1.30662	0.295191	+	3.05673	0.0163429		+		+		+	0.0557925	1.63482	0.317644	2.34877	0.050623	3.05637
Asb2	Q8K0L0	ASB2_MOUSE	Ankyrin repeat and SOCS box protein 2	7	0.305391	0.401787	-0.116006	-0.0196101		0.900285	0.320654
Myot	Q9JIF9	MYOTI_MOUSE	Myotilin	13	0.305222	0.54006	-0.375561	-0.140724		1.62793	0.148428
Txnl1	Q8CDN6	TXNL1_MOUSE	Thioredoxin-like protein 1	7	0.304991	0.175578	0.016386	-0.113027		2.43144	0.208844
Trnt1	Q8K1J6	TRNT1_MOUSE	CCA tRNA nucleotidyltransferase 1, mitochondrial	9	0.304822	0.308834	-0.0518134	-0.0478017		2.15329	0.183529
Chmp4b	Q9D8B3	CHM4B_MOUSE	Charged multivesicular body protein 4b	4	0.303777	0.0336889	0.204021	-0.066068		0.457587	0.571227
Ifitm3	Q9CQW9	IFM3_MOUSE	Interferon-induced transmembrane protein 3	3	0.302861	0.578906	-0.128154	0.147891		0.701034	0.339987
Lzic	Q8K3C3	LZIC_MOUSE	Protein LZIC	3	0.302149	7.59761e-05	0.149011	-0.153062		0.383263	0.62123
Tinagl1	Q99JR5	TINAL_MOUSE	Tubulointerstitial nephritis antigen-like	6	0.302033	0.235939	-0.106732	-0.172826		0.453452	0.505394
Lama2	Q60675	LAMA2_MOUSE	Laminin subunit alpha-2	86	0.300934	0.20411	-0.0617835	-0.158608		2.64244	0.174133
Dhdh	Q9DBB8	DHDH_MOUSE	Trans-1,2-dihydrobenzene-1,2-diol dehydrogenase	7	0.300775	0.189773	0.0415281	-0.0694739		0.904113	0.396913
Arvcf	P98203	ARVC_MOUSE	Armadillo repeat protein deleted in velo-cardio-facial syndrome homolog	7	0.299991	0.237593	-0.105064	-0.167462		0.265296	0.633415
Tbc1d5	Q80XQ2	TBCD5_MOUSE	TBC1 domain family member 5	5	0.299526	0.373902	-0.156285	-0.0819089		0.753372	0.365472
Tomm40	Q9QYA2	TOM40_MOUSE	Mitochondrial import receptor subunit TOM40 homolog	4	0.299491	0.00622781	0.273289	-0.0199741		0.246478	0.682246
Tnpo1	Q8BFY9	TNPO1_MOUSE	Transportin-1	8	0.299317	0.38959	-0.0943391	-0.00406615		1.57883	0.210431
Eif4a3	Q91VC3	IF4A3_MOUSE	Eukaryotic initiation factor 4A-III	5	0.299034	0.324046	-0.177764	-0.152753		1.61424	0.205893
Ptms	Q9D0J8	PTMS_MOUSE	Parathymosin	2	0.298319	0.351852	-0.239437	-0.185905		2.12877	0.141012
Rbbp4	Q60972	RBBP4_MOUSE	Histone-binding protein RBBP4	2	0.297734	0.293036	-0.0919501	-0.0966482		1.69188	0.225405
Pex11b	Q9Z210	PX11B_MOUSE	Peroxisomal membrane protein 11B	3	0.29754	0.216174	-0.295906	-0.377272		0.526626	0.416944
Elac2	Q80Y81	RNZ2_MOUSE	Zinc phosphodiesterase ELAC protein 2	6	0.297315	0.381586	-0.145014	-0.060744		0.732374	0.372378
Gatb	Q99JT1	GATB_MOUSE	Glutamyl-tRNA(Gln) amidotransferase subunit B, mitochondrial	5	0.296952	0.220493	0.045653	-0.0308062		0.395906	0.571776
Clic4	Q9QYB1	CLIC4_MOUSE	Chloride intracellular channel protein 4	13	0.296928	0.266226	0.0446068	0.0139052		1.6002	0.255051
Lactb2	Q99KR3	LACB2_MOUSE	Endoribonuclease LACTB2	7	0.296254	0.362984	-0.22427	-0.15754		1.65992	0.188353
Rilpl1	Q9JJC6	RIPL1_MOUSE	RILP-like protein 1	5	0.29559	0.357404	-0.225633	-0.163819		0.356094	0.524915
Spr	Q64105	SPRE_MOUSE	Sepiapterin reductase	10	0.29546	0.164745	0.103691	-0.0270243		0.921735	0.402565
Snrpa	Q62189	SNRPA_MOUSE	U1 small nuclear ribonucleoprotein A	2	0.295129	0.145945	-0.0755075	-0.224692		0.342638	0.59072
Slc25a1	Q8JZU2	TXTP_MOUSE	Tricarboxylate transport protein, mitochondrial	5	0.295062	0.782138	-0.506667	-0.0195913		2.58447	0.0527949
Gnas	P63094;Q6R0H7	GNAS1_MOUSE;GNAS2_MOUSE	Guanine nucleotide-binding protein G(s) subunit alpha isoforms short	10	0.29428	-0.0441815	0.140136	-0.198325		0.700412	0.494329
Fmnl3	Q6ZPF4	FMNL3_MOUSE	Formin-like protein 3	3	0.293119	0.549503	-0.293247	-0.036864		0.980012	0.256722
Hist1h1e	P43274	H14_MOUSE	Histone H1.4	4	0.292876	0.674045	-0.52108	-0.139911		0.938091	0.2347
Tsfm	Q9CZR8	EFTS_MOUSE	Elongation factor Ts, mitochondrial	11	0.292458	0.16258	0.0600192	-0.0698582		0.547493	0.5152
Lrp1	Q91ZX7	LRP1_MOUSE	Prolow-density lipoprotein receptor-related protein 1	9	0.292361	0.256125	-0.0215454	-0.0577806		0.605519	0.458065
Fam98b	Q80VD1	FA98B_MOUSE	Protein FAM98B	2	0.291948	0.816611	-0.603625	-0.0789617		1.53025	0.127864
Sumo1	P63166	SUMO1_MOUSE	Small ubiquitin-related modifier 1	2	0.291484	0.27732	0.0884031	0.0742394		1.26429	0.291731
Nup62	Q63850	NUP62_MOUSE	Nuclear pore glycoprotein p62	4	0.290994	0.636226	-0.354787	-0.00955518		1.58109	0.14852
Hnrnpa3	Q8BG05	ROA3_MOUSE	Heterogeneous nuclear ribonucleoprotein A3	6	0.290811	0.256996	-0.0939217	-0.127736		2.14781	0.191836
Pkn1	P70268	PKN1_MOUSE	Serine/threonine-protein kinase N1	6	0.290657	0.15471	0.217232	0.0812852		0.653606	0.445053
Atp5f1b	P56480	ATPB_MOUSE	ATP synthase subunit beta, mitochondrial	28	0.290427	0.106104	-1.04792	-1.23224		1.23996	0.129213
Angel2	Q8K1C0	ANGE2_MOUSE	Protein angel homolog 2	5	0.290172	0.215453	-0.0159699	-0.090689		0.422473	0.557603
Ggct	Q9D7X8	GGCT_MOUSE	Gamma-glutamylcyclotransferase	5	0.290014	0.172091	-0.0300878	-0.148011		0.951809	0.387262
Dlg1	Q811D0	DLG1_MOUSE	Disks large homolog 1	13	0.289576	0.228492	-0.115977	-0.17706		1.01392	0.336612
Scrib	Q80U72	SCRIB_MOUSE	Protein scribble homolog	3	0.289446	0.158153	-0.176617	-0.30791		0.0588937	0.857555
Dhx15	O35286	DHX15_MOUSE	Pre-mRNA-splicing factor ATP-dependent RNA helicase DHX15	11	0.288884	0.306705	-0.0915629	-0.0737413		0.65025	0.42364
Eipr1	Q8K0G5	EIPR1_MOUSE	EARP and GARP complex-interacting protein 1	3	0.288397	0.418968	-0.0411158	0.0894559		0.466527	0.470299
Ifi35	Q9D8C4	IN35_MOUSE	Interferon-induced 35 kDa protein homolog	5	0.288144	0.373901	0.304377	0.390134		0.375731	0.480363
Ces1c	P23953	EST1C_MOUSE	Carboxylesterase 1C	8	0.288083	0.349854	-0.0426099	0.0191615		0.814119	0.369752
Snx9	Q91VH2	SNX9_MOUSE	Sorting nexin-9	4	0.287784	0.399283	0.0686334	0.180133		0.271513	0.597815
As3mt	Q91WU5	AS3MT_MOUSE	Arsenite methyltransferase	9	0.287601	0.158129	0.0930897	-0.036382		0.798377	0.442977
Rabep1	O35551	RABE1_MOUSE	Rab GTPase-binding effector protein 1	5	0.287327	-0.203198	0.046525	-0.444		0.121758	0.770451
Nid2	O88322	NID2_MOUSE	Nidogen-2	23	0.287275	0.467534	-0.174059	0.00620047		2.78791	0.101817
Amdhd2	Q8JZV7	NAGA_MOUSE	N-acetylglucosamine-6-phosphate deacetylase	4	0.286883	0.104878	0.0590582	-0.122947		0.250833	0.700752
Cavin1	O54724	CAVN1_MOUSE	Caveolae-associated protein 1	15	0.286707	0.0789897	-0.0616016	-0.269319		1.34514	0.304158
Gsto1	O09131	GSTO1_MOUSE	Glutathione S-transferase omega-1	15	0.28615	0.494522	-0.368615	-0.160244		1.38632	0.186197
Rbm10	Q99KG3	RBM10_MOUSE	RNA-binding protein 10	2	0.285893	0.52757	-0.327426	-0.085749		1.03943	0.246021
Lama4	P97927	LAMA4_MOUSE	Laminin subunit alpha-4	23	0.285181	0.365562	0.0206798	0.101061		2.21846	0.163865
Ank3	G5E8K5	ANK3_MOUSE	Ankyrin-3	22	0.284531	0.296965	-0.0469001	-0.0344661		0.793617	0.391439
Micall1	Q8BGT6	MILK1_MOUSE	MICAL-like protein 1	3	0.284437	0.183604	0.0391776	-0.061656		0.0107149	0.966925
Surf6	P70279	SURF6_MOUSE	Surfeit locus protein 6	2	0.284264	0.0284046	-0.0110486	-0.266908		0.259359	0.673874
Ckb	Q04447	KCRB_MOUSE	Creatine kinase B-type	11	0.283595	0.174557	0.0601635	-0.0488749		1.46049	0.322329
Mapk12	O08911	MK12_MOUSE	Mitogen-activated protein kinase 12	2	0.28285	0.0836228	-0.13851	-0.337738		0.0182933	0.945822
Tfb2m	Q3TL26	TFB2M_MOUSE	Dimethyladenosine transferase 2, mitochondrial	5	0.282278	-0.220448	0.429666	-0.0730594		0.352951	0.566818
Ttc38	A3KMP2	TTC38_MOUSE	Tetratricopeptide repeat protein 38	10	0.281854	0.178747	-0.158981	-0.262088		1.0204	0.321408
Nudt12	Q9DCN1	NUD12_MOUSE	Peroxisomal NADH pyrophosphatase NUDT12	10	0.281525	0.323884	-0.232124	-0.189765		0.747922	0.364699
Smarcd3	Q6P9Z1	SMRD3_MOUSE	SWI/SNF-related matrix-associated actin-dependent regulator of chromatin subfamily D member 3	2	0.28081	1.05193	-0.244803	0.526318		0.565159	0.334011
Hist1h2bb;Hist1h2bf;Hist1h2bk;Hist1h2bp	P10853;Q64475;Q8CGP1;Q8CGP2	H2B1B_MOUSE;H2B1F_MOUSE;H2B1K_MOUSE;H2B1P_MOUSE	Histone H2B type 1-F/J/L	8	0.280473	0.875876	-0.732375	-0.136972		0.414525	0.406954
Prpf8	Q99PV0	PRP8_MOUSE	Pre-mRNA-processing-splicing factor 8	24	0.280147	0.182377	-0.131927	-0.229698		1.01465	0.337537
Mcts1	Q9DB27	MCTS1_MOUSE	Malignant T-cell-amplified sequence 1	5	0.2799	0.233275	-0.0971556	-0.143781		1.6707	0.247322
Sp100	O35892	SP100_MOUSE	Nuclear autoantigen Sp-100	5	0.279834	0.369886	-0.172933	-0.0828816		2.28833	0.147677
Myo1c	Q9WTI7	MYO1C_MOUSE	Unconventional myosin-Ic	36	0.279524	0.00258382	-0.103614	-0.380554		0.839382	0.368418
Osbp	Q3B7Z2	OSBP1_MOUSE	Oxysterol-binding protein 1	17	0.279496	0.0246169	-0.386332	-0.641211		0.604522	0.354735
Dnpep	Q9Z2W0	DNPEP_MOUSE	Aspartyl aminopeptidase	9	0.27898	0.0883026	0.0400906	-0.150586		1.55324	0.340583
Gorasp2	Q99JX3	GORS2_MOUSE	Golgi reassembly-stacking protein 2	2	0.278931	0.24344	-0.126396	-0.161888		1.4239	0.264394
Wars	P32921	SYWC_MOUSE	Tryptophan--tRNA ligase, cytoplasmic	11	0.278365	0.134479	0.0273612	-0.116525		0.819362	0.449392
Pnpla8	Q8K1N1	PLPL8_MOUSE	Calcium-independent phospholipase A2-gamma	13	0.278129	0.324051	-0.0877479	-0.0418256		0.636331	0.428894
Cobll1	Q3UMF0	COBL1_MOUSE	Cordon-bleu protein-like 1	22	0.277935	0.359473	-0.274973	-0.193436	+	4.15793	0.0481119	+	+		+		+	1.53589	1.50617	0.102623	4.47644	0.749117	2.39787
Ankrd17	Q99NH0	ANR17_MOUSE	Ankyrin repeat domain-containing protein 17	5	0.277374	0.0977939	0.479285	0.299705		0.23194	0.613948
Gyg1	Q9R062	GLYG_MOUSE	Glycogenin-1	4	0.277247	0.162146	-0.0340144	-0.149116		1.30372	0.334601
Usp14	Q9JMA1	UBP14_MOUSE	Ubiquitin carboxyl-terminal hydrolase 14	14	0.27689	0.353477	0.0148001	0.0913874		0.885898	0.351852
Parp4	E9PYK3	PARP4_MOUSE	Protein mono-ADP-ribosyltransferase PARP4	4	0.276609	0.312462	-0.109104	-0.073252		0.706507	0.402412
Mpst	Q99J99	THTM_MOUSE	3-mercaptopyruvate sulfurtransferase	6	0.276358	0.482409	-0.043903	0.162148		0.875254	0.311616
Eno1	P17182	ENOA_MOUSE	Alpha-enolase	13	0.276307	0.17051	-0.0578705	-0.163668		1.49015	0.295266
Cmpk1	Q9DBP5	KCY_MOUSE	UMP-CMP kinase	7	0.276142	0.154533	0.0186831	-0.102926		2.42284	0.242549
Clip1	Q922J3	CLIP1_MOUSE	CAP-Gly domain-containing linker protein 1	26	0.276019	0.253584	-0.175686	-0.19812		2.22784	0.169131
Uqcrh	P99028	QCR6_MOUSE	Cytochrome b-c1 complex subunit 6, mitochondrial	8	0.275308	-0.26464	0.289791	-0.250157		0.760605	0.41662
Pin1	Q9QUR7	PIN1_MOUSE	Peptidyl-prolyl cis-trans isomerase NIMA-interacting 1	2	0.27516	-0.724813	0.388149	-0.611825		0.520952	0.386747
Lactb	Q9EP89	LACTB_MOUSE	Serine beta-lactamase-like protein LACTB, mitochondrial	8	0.274763	0.331258	-0.014548	0.041947		2.29617	0.177815
H2afv;H2afz	P0C0S6;Q3THW5	H2AV_MOUSE;H2AZ_MOUSE	Histone H2A.Z	3	0.274177	0.455782	-0.306313	-0.124709		2.51862	0.102583
Cdh2	P15116	CADH2_MOUSE	Cadherin-2	10	0.273947	0.142072	-0.0646709	-0.196547		0.496464	0.5209
Mrpl19	Q9D338	RM19_MOUSE	39S ribosomal protein L19, mitochondrial	4	0.2736	-0.262354	0.20028	-0.335674		0.181427	0.722939
Rnpep	Q8VCT3	AMPB_MOUSE	Aminopeptidase B	7	0.273488	0.128172	0.110005	-0.0353111		0.214018	0.727712
Itpa	Q9D892	ITPA_MOUSE	Inosine triphosphate pyrophosphatase	6	0.273367	0.344925	0.0126925	0.0842501		0.385174	0.541021
Srrm2	Q8BTI8	SRRM2_MOUSE	Serine/arginine repetitive matrix protein 2	10	0.272824	0.500219	-0.301278	-0.0738834		1.68619	0.161026
Nans	Q99J77	SIAS_MOUSE	Sialic acid synthase	4	0.272802	0.469786	-0.202506	-0.00552209		1.43029	0.207618
Ube2k	P61087	UBE2K_MOUSE	Ubiquitin-conjugating enzyme E2 K	7	0.272759	0.0220156	-0.0330035	-0.283747		0.598649	0.483918
Myof	Q69ZN7	MYOF_MOUSE	Myoferlin	4	0.272751	-0.0674264	-0.112283	-0.452461		0.559678	0.438063
Emc6	Q9CQW0	EMC6_MOUSE	ER membrane protein complex subunit 6	2	0.272321	0.1764	0.348826	0.252905		0.319861	0.558157
Acy3	Q91XE4	ACY3_MOUSE	N-acyl-aromatic-L-amino acid amidohydrolase (carboxylate-forming)	2	0.272256	0.186731	-0.0499916	-0.135517		0.932282	0.393368
Bles03	Q8VD62	CK068_MOUSE	UPF0696 protein C11orf68 homolog	5	0.27204	0.228997	-0.110418	-0.153461		1.17668	0.314875
Eif4e	P63073	IF4E_MOUSE	Eukaryotic translation initiation factor 4E	5	0.271818	0.34505	-0.279664	-0.206432		2.54142	0.116712
Bag6	Q9Z1R2	BAG6_MOUSE	Large proline-rich protein BAG6	9	0.271784	-0.537204	0.659336	-0.149652		0.209701	0.627312
Smpdl3a	P70158	ASM3A_MOUSE	Acid sphingomyelinase-like phosphodiesterase 3a	2	0.271138	0.625348	-0.421262	-0.0670513	+	3.1106	0.0476788				+		+	0.513672	1.28693	0.264028	3.0105	0.0131193	2.57164
Sdsl	Q8R238	SDSL_MOUSE	Serine dehydratase-like	3	0.269944	0.312761	0.175613	0.218431		0.772045	0.366139
Hpdl	Q8K248	HPDL_MOUSE	4-hydroxyphenylpyruvate dioxygenase-like protein	2	0.269499	-0.1037	0.580962	0.207762		0.54883	0.399829
Clic5	Q8BXK9	CLIC5_MOUSE	Chloride intracellular channel protein 5	4	0.268918	0.164571	0.0269349	-0.0774123		0.523275	0.54355
Chmp6	P0C0A3	CHMP6_MOUSE	Charged multivesicular body protein 6	2	0.268799	-0.250715	0.25131	-0.268205		0.206676	0.707823
Usp7	Q6A4J8	UBP7_MOUSE	Ubiquitin carboxyl-terminal hydrolase 7	11	0.267691	0.267894	-0.222113	-0.22191		1.59202	0.210218
Pcyox1	Q9CQF9	PCYOX_MOUSE	Prenylcysteine oxidase	5	0.267625	0.083615	0.198144	0.0141344		0.747345	0.465414
Thnsl2	Q80W22	THNS2_MOUSE	Threonine synthase-like 2	3	0.267541	-0.0621932	-0.254424	-0.584159		0.507507	0.413645
Hexb	P20060	HEXB_MOUSE	Beta-hexosaminidase subunit beta	2	0.267162	-0.0185525	0.123282	-0.162432		0.1566	0.787569
Pelo	Q80X73	PELO_MOUSE	Protein pelota homolog	3	0.267001	0.361212	-0.0622485	0.0319621		0.49721	0.476841
Ears2	Q9CXJ1	SYEM_MOUSE	Probable glutamate--tRNA ligase, mitochondrial	6	0.266851	0.538365	-0.720626	-0.449112		2.45006	0.0502222
Dnajb6	O54946	DNJB6_MOUSE	DnaJ homolog subfamily B member 6	3	0.266726	0.147207	-0.0842002	-0.203719		0.748893	0.432869
Hpcal1	P62748	HPCL1_MOUSE	Hippocalcin-like protein 1	4	0.266693	0.213286	-0.247316	-0.300724		0.79379	0.351828
Slc9a3r1	P70441	NHRF1_MOUSE	Na(+)/H(+) exchange regulatory cofactor NHE-RF1	2	0.266347	0.68668	0.0198692	0.440202		0.397766	0.449057
Zfand1	Q8BFR6	ZFAN1_MOUSE	AN1-type zinc finger protein 1	4	0.265866	0.592795	-0.273045	0.0538839		1.34547	0.192101
Mtpn	P62774	MTPN_MOUSE	Myotrophin	2	0.265629	2.74176	-1.00158	1.47455		1.23142	0.111409
Rbpms	Q9WVB0	RBPMS_MOUSE	RNA-binding protein with multiple splicing	4	0.26486	-0.0549533	0.0461458	-0.273668		0.216207	0.722397
Spg7	Q3ULF4	SPG7_MOUSE	Paraplegin	10	0.264653	0.233469	0.00515747	-0.026027		1.55761	0.292284
Man2c1	Q91W89	MA2C1_MOUSE	Alpha-mannosidase 2C1	6	0.264644	0.502044	-0.198059	0.0393413		0.725212	0.353113
Prkab2	Q6PAM0	AAKB2_MOUSE	5'-AMP-activated protein kinase subunit beta-2	2	0.264457	-0.274619	0.341091	-0.197985		0.603411	0.457951
Alpl	P09242	PPBT_MOUSE	Alkaline phosphatase, tissue-nonspecific isozyme	3	0.26394	0.348272	0.357325	0.441657		0.0381727	0.890126
Agpat2	Q8K3K7	PLCB_MOUSE	1-acyl-sn-glycerol-3-phosphate acyltransferase beta	3	0.263899	0.261215	0.0492249	0.0465406		0.278543	0.641783
Rras2	P62071	RRAS2_MOUSE	Ras-related protein R-Ras2	6	0.26322	0.280904	-0.183126	-0.165442		2.86289	0.130549
Gna13	P27601	GNA13_MOUSE	Guanine nucleotide-binding protein subunit alpha-13	6	0.263119	0.506143	-0.240619	0.00240421		1.50062	0.186888
Czib	Q8BHG2	CZIB_MOUSE	CXXC motif containing zinc binding protein	5	0.263118	0.121293	-0.00738144	-0.149206		1.03443	0.406126
Mrc1	Q61830	MRC1_MOUSE	Macrophage mannose receptor 1	12	0.263095	0.285782	0.0729027	0.09559		0.386792	0.558655
Rab3gap2	Q8BMG7	RBGPR_MOUSE	Rab3 GTPase-activating protein non-catalytic subunit	7	0.262514	-0.0215158	0.233746	-0.0502847		0.266112	0.698853
Mylk3	Q3UIZ8	MYLK3_MOUSE	Myosin light chain kinase 3	17	0.262386	0.315998	-0.588283	-0.53467	+	2.70864	0.0490137		+		+			0.267243	1.51725	0.292261	2.83091	1.26764	0.415381
Xirp1	O70373	XIRP1_MOUSE	Xin actin-binding repeat-containing protein 1	29	0.261672	0.252682	-0.0346915	-0.0436815		1.30745	0.315401
Mbl2	P41317	MBL2_MOUSE	Mannose-binding protein C	2	0.26031	2.81076	-1.09109	1.45937	+	2.8356	0.0170909			+			+	0.0125761	0.538515	1.37633	0.853887	0.999272	3.14746
Hmgn5	Q9JL35	HMGN5_MOUSE	High mobility group nucleosome-binding domain-containing protein 5	7	0.26019	0.0756852	-0.0411113	-0.225616		0.126081	0.794751
Dag1	Q62165	DAG1_MOUSE	Dystroglycan	10	0.258534	0.13021	-0.220395	-0.348719		1.45475	0.229659
Xpnpep1	Q6P1B1	XPP1_MOUSE	Xaa-Pro aminopeptidase 1	12	0.258275	0.28627	0.035587	0.0635818		0.538862	0.483519
Copg1	Q9QZE5	COPG1_MOUSE	Coatomer subunit gamma-1	12	0.258214	0.0750624	0.0673431	-0.115809		0.32147	0.680456
Tmem43	Q9DBS1	TMM43_MOUSE	Transmembrane protein 43	8	0.258181	0.409871	-0.086469	0.0652212		1.97332	0.179002
Psmb7	P70195	PSB7_MOUSE	Proteasome subunit beta type-7	6	0.258172	-0.117064	-0.0517728	-0.427009		0.318119	0.587017
Selenom	Q8VHC3	SELM_MOUSE	Selenoprotein M	2	0.257854	0.0856934	-0.00233491	-0.174495		0.0341837	0.921358
Gnpda1	O88958	GNPI1_MOUSE	Glucosamine-6-phosphate isomerase 1	2	0.257696	-0.0438274	0.0905304	-0.210993		0.319333	0.678259
Me1	P06801	MAOX_MOUSE	NADP-dependent malic enzyme	18	0.256769	0.0923748	0.101532	-0.0628624		0.423011	0.624415
Hnrnpul1	Q8VDM6	HNRL1_MOUSE	Heterogeneous nuclear ribonucleoprotein U-like protein 1	11	0.256483	0.342694	-0.0855999	0.000611623		1.30343	0.277154
Hspb1	P14602	HSPB1_MOUSE	Heat shock protein beta-1	13	0.256137	-0.0622269	0.15195	-0.166414		0.802719	0.504391
Sec13	Q9D1M0	SEC13_MOUSE	Protein SEC13 homolog	2	0.255711	0.0476357	-0.0412397	-0.249315		0.409994	0.585476
Prkar2a	P12367	KAP2_MOUSE	cAMP-dependent protein kinase type II-alpha regulatory subunit	11	0.25554	0.451985	-0.293419	-0.0969731		3.76564	0.0529936
Cog1	Q9Z160	COG1_MOUSE	Conserved oligomeric Golgi complex subunit 1	3	0.255458	0.194329	-0.468495	-0.529623		0.663503	0.32955
Stradb	Q8K4T3	STRAB_MOUSE	STE20-related kinase adapter protein beta	3	0.254842	0.105472	0.343876	0.194506		0.176601	0.707624
Btnl9	Q8BJE2	BTNL9_MOUSE	Butyrophilin-like protein 9	3	0.254283	-0.461463	-0.0461073	-0.761854		0.355113	0.479489
Ide	Q9JHR7	IDE_MOUSE	Insulin-degrading enzyme	16	0.253865	0.350997	-0.924	-0.826868	+	4.5219	0.0103529		+	+	+	+		0.23088	3.08108	1.37427	4.32328	2.59744	0.496631
Inpp4b	Q6P1Y8	INP4B_MOUSE	Type II inositol 3,4-bisphosphate 4-phosphatase	3	0.253749	0.0918566	0.037897	-0.123995		0.0541007	0.891183
Purb	O35295	PURB_MOUSE	Transcriptional activator protein Pur-beta	5	0.2534	0.392833	-0.236648	-0.0972137		1.93621	0.167462
Ndufb2	Q9CPU2	NDUB2_MOUSE	NADH dehydrogenase [ubiquinone] 1 beta subcomplex subunit 2, mitochondrial	2	0.253345	-0.0664209	0.22434	-0.0954262		0.336273	0.664474
Filip1	Q9CS72	FLIP1_MOUSE	Filamin-A-interacting protein 1	12	0.253208	0.269982	-0.0410471	-0.0242732		0.652266	0.453516
Cycs	P62897	CYC_MOUSE	Cytochrome c, somatic	9	0.252471	0.44596	-0.548336	-0.354848		0.37868	0.457369
Uap1l1	Q3TW96	UAP1L_MOUSE	UDP-N-acetylhexosamine pyrophosphorylase-like protein 1	9	0.252096	0.331884	-0.226182	-0.146394		0.504995	0.455377
Srsf6	Q3TWW8	SRSF6_MOUSE	Serine/arginine-rich splicing factor 6	3	0.251459	0.462288	-0.110285	0.100544		0.912687	0.312973
Psat1	Q99K85	SERC_MOUSE	Phosphoserine aminotransferase	2	0.250956	0.656747	-0.537111	-0.131319		0.692123	0.30751
Pgm1	Q9D0F9	PGM1_MOUSE	Phosphoglucomutase-1	23	0.25064	0.0923179	0.0533342	-0.104988		0.872507	0.479642
Llgl1	Q80Y17	L2GL1_MOUSE	Lethal(2) giant larvae protein homolog 1	3	0.250427	0.318191	0.00828266	0.0760461		0.0376202	0.905442
Ilvbl	Q8BU33	ILVBL_MOUSE	Acetolactate synthase-like protein	3	0.24999	0.219637	0.0766249	0.046272		0.686654	0.461955
Lman2	Q9DBH5	LMAN2_MOUSE	Vesicular integral-membrane protein VIP36	7	0.249204	0.238261	0.180263	0.16932		2.21887	0.1862
Herc4	Q6PAV2	HERC4_MOUSE	Probable E3 ubiquitin-protein ligase HERC4	6	0.24903	0.209101	-0.117259	-0.157189		0.281361	0.638632
Fxr2	Q9WVR4	FXR2_MOUSE	Fragile X mental retardation syndrome-related protein 2	4	0.249029	0.107018	0.211714	0.0697021		0.420281	0.579791
Akr1b1	P45376	ALDR_MOUSE	Aldo-keto reductase family 1 member B1	12	0.248866	0.130431	0.0198666	-0.0985683		0.982579	0.44212
Snrnp70	Q62376	RU17_MOUSE	U1 small nuclear ribonucleoprotein 70 kDa	5	0.248477	0.426898	-0.0619221	0.116499		0.517687	0.450192
Stk38	Q91VJ4	STK38_MOUSE	Serine/threonine-protein kinase 38	4	0.248349	0.273576	0.180668	0.205895		0.166746	0.720164
Ccar1	Q8CH18	CCAR1_MOUSE	Cell division cycle and apoptosis regulator protein 1	7	0.248155	0.179271	-0.160553	-0.229437		0.213325	0.68631
Slc44a2	Q8BY89	CTL2_MOUSE	Choline transporter-like protein 2	5	0.248035	0.105731	-0.110839	-0.253143		0.744274	0.428704
S100a1	P56565	S10A1_MOUSE	Protein S100-A1	2	0.247253	0.296501	-0.130301	-0.0810528		1.37424	0.277172
Uba1	Q02053	UBA1_MOUSE	Ubiquitin-like modifier-activating enzyme 1	25	0.247187	0.19596	-0.051314	-0.102541		1.66971	0.295141
Golga4	Q91VW5	GOGA4_MOUSE	Golgin subfamily A member 4	24	0.246972	-0.0620893	0.189036	-0.120025		0.296573	0.702506
Scp2	P32020	NLTP_MOUSE	Non-specific lipid-transfer protein	12	0.246722	0.315649	-0.441299	-0.372372		2.02552	0.119495
Idh1	O88844	IDHC_MOUSE	Isocitrate dehydrogenase [NADP] cytoplasmic	12	0.246616	0.090065	0.0837444	-0.0728067		1.28234	0.418596
Ace	P09470	ACE_MOUSE	Angiotensin-converting enzyme	11	0.246439	-0.0251586	0.114784	-0.156814		0.313529	0.702258
Arhgef10l	A2AWP8	ARGAL_MOUSE	Rho guanine nucleotide exchange factor 10-like protein	2	0.246063	0.192228	0.0329688	-0.0208661		0.568961	0.52548
Rbm20	Q3UQS8	RBM20_MOUSE	RNA-binding protein 20	7	0.245962	-0.0690343	-0.0711336	-0.386129		0.702111	0.417951
RTRAF	Q9CQE8	RTRAF_MOUSE	RNA transcription, translation and transport factor protein	8	0.245684	0.206816	-0.0380061	-0.0768741		2.09107	0.256932
Aamdc	Q8R0P4	AAMDC_MOUSE	Mth938 domain-containing protein	7	0.245492	0.140607	-0.00284894	-0.107734		0.895656	0.450282
Thop1	Q8C1A5	THOP1_MOUSE	Thimet oligopeptidase	14	0.245379	0.434052	-0.0486339	0.140039		2.4963	0.131774
Card19	Q9D1I2	CAR19_MOUSE	Caspase recruitment domain-containing protein 19	4	0.245326	0.456248	-0.200418	0.0105038		1.48488	0.208702
Col6a1	Q04857	CO6A1_MOUSE	Collagen alpha-1(VI) chain	27	0.244527	0.220497	-0.115836	-0.139865		0.741451	0.427872
Gja1	P23242	CXA1_MOUSE	Gap junction alpha-1 protein	2	0.244238	0.0195023	0.0430683	-0.181667		0.604529	0.565945
Eif3d	O70194	EIF3D_MOUSE	Eukaryotic translation initiation factor 3 subunit D	8	0.243918	0.280756	0.0516361	0.088474		0.682535	0.440014
Psmc2	P46471	PRS7_MOUSE	26S proteasome regulatory subunit 7	20	0.243129	0.291507	-0.038016	0.0103614		1.47459	0.282835
Pfdn2	O70591	PFD2_MOUSE	Prefoldin subunit 2	3	0.242927	0.129278	0.150517	0.0368684		1.49156	0.346782
Sco1	Q5SUC9	SCO1_MOUSE	Protein SCO1 homolog, mitochondrial	2	0.24289	-0.793416	0.956673	-0.0796329		0.177862	0.637325
Otud6b	Q8K2H2	OTU6B_MOUSE	Deubiquitinase OTUD6B	4	0.242542	0.230336	-0.0145779	-0.0267836		0.762376	0.447908
Prune1	Q8BIW1	PRUN1_MOUSE	Exopolyphosphatase PRUNE1	6	0.24247	0.0253207	-0.012428	-0.229577		0.0785521	0.85461
Vps51	Q3UVL4	VPS51_MOUSE	Vacuolar protein sorting-associated protein 51 homolog	5	0.242171	0.554633	-0.360725	-0.0482632		1.22806	0.208898
Tkt	P40142	TKT_MOUSE	Transketolase	14	0.241587	0.386944	-0.210711	-0.0653534		2.14469	0.159318
Pdxk	Q8K183	PDXK_MOUSE	Pyridoxal kinase	4	0.241361	-0.15518	0.337286	-0.0592553		0.0382144	0.907745
Arf1;Arf3	P61205;P84078	ARF1_MOUSE;ARF3_MOUSE	ADP-ribosylation factor 3	2	0.240729	0.226222	0.138652	0.124146		0.675225	0.445418
Arf1;Arf3	P61205;P84078	ARF1_MOUSE;ARF3_MOUSE	ADP-ribosylation factor 3	2	0.240729	0.226222	0.138652	0.124146		0.675225	0.445165
Nt5c	Q9JM14	NT5C_MOUSE	5'(3')-deoxyribonucleotidase, cytosolic type	5	0.240408	1.29812	-0.775916	0.281799		1.08202	0.166601
Ugp2	Q91ZJ5	UGPA_MOUSE	UTP--glucose-1-phosphate uridylyltransferase	22	0.240361	-0.0734673	0.185279	-0.128549		0.445343	0.632732
Bola1	Q9D8S9	BOLA1_MOUSE	BolA-like protein 1	5	0.239911	0.206881	0.0222572	-0.0107733		2.14834	0.265475
Vps37c	Q8R105	VP37C_MOUSE	Vacuolar protein sorting-associated protein 37C	4	0.239844	-0.0071249	-0.132783	-0.379752		0.609853	0.439339
Mug1	P28665	MUG1_MOUSE	Murinoglobulin-1	28	0.239809	0.134995	0.138886	0.0340719		0.126052	0.800934
Slc27a1	Q60714	S27A1_MOUSE	Long-chain fatty acid transport protein 1	12	0.239403	0.24966	-0.207725	-0.197468		1.25495	0.277344
Uchl5	Q9WUP7	UCHL5_MOUSE	Ubiquitin carboxyl-terminal hydrolase isozyme L5	5	0.239022	0.294751	-0.224859	-0.16913		2.46681	0.145124
Pgd	Q9DCD0	6PGD_MOUSE	6-phosphogluconate dehydrogenase, decarboxylating	11	0.238605	0.325552	-0.0318804	0.0550671		0.898637	0.373195
	Q8BR90	CE051_MOUSE	UPF0600 protein C5orf51 homolog	2	0.237958	-0.23505	-0.360643	-0.833652		0.334511	0.479632
Copb1	Q9JIF7	COPB_MOUSE	Coatomer subunit beta	14	0.237946	0.0480789	0.03029	-0.159577		0.161741	0.788134
Ufd1	P70362	UFD1_MOUSE	Ubiquitin recognition factor in ER-associated degradation protein 1	6	0.237649	0.421515	-0.403401	-0.219534		1.74393	0.148503
Vim	P20152	VIME_MOUSE	Vimentin	27	0.237194	0.199229	-0.0611184	-0.0990836		0.335055	0.628735
Agpat5	Q9D1E8	PLCE_MOUSE	1-acyl-sn-glycerol-3-phosphate acyltransferase epsilon	4	0.236494	0.169534	-0.278558	-0.345518		0.682128	0.380702
Hnrnpab	Q99020	ROAA_MOUSE	Heterogeneous nuclear ribonucleoprotein A/B	7	0.236326	0.2817	-0.17303	-0.127656		2.99612	0.13526
Sf3b3	Q921M3	SF3B3_MOUSE	Splicing factor 3B subunit 3	11	0.236298	0.269202	-0.109257	-0.0763524		1.72992	0.253905
Arih1	Q9Z1K5	ARI1_MOUSE	E3 ubiquitin-protein ligase ARIH1	6	0.236106	0.0662527	0.492033	0.322179		0.114917	0.758664
Psap	Q61207	SAP_MOUSE	Prosaposin	12	0.235865	0.260304	-0.243564	-0.219125		0.98614	0.313431
Alpk2	Q91ZB0	ALPK2_MOUSE	Alpha-protein kinase 2	9	0.235723	0.444651	-0.39718	-0.188253		0.344167	0.509167
Ythdf3	Q8BYK6	YTHD3_MOUSE	YTH domain-containing family protein 3	5	0.235636	0.0723812	0.0278096	-0.135446		0.0327653	0.926609
Cyp4b1	Q64462	CP4B1_MOUSE	Cytochrome P450 4B1	8	0.234707	0.523743	-0.313825	-0.0247879		0.558005	0.397067
Npepps	Q11011	PSA_MOUSE	Puromycin-sensitive aminopeptidase	27	0.234685	0.341372	-0.136114	-0.0294282		1.84972	0.210563
Ddx3y	Q62095	DDX3Y_MOUSE	ATP-dependent RNA helicase DDX3Y	18	0.234571	0.297755	-0.0900615	-0.0268777		1.88559	0.23382
Kpna1	Q60960	IMA5_MOUSE	Importin subunit alpha-5	2	0.233346	-0.171323	-0.0263891	-0.431058		0.234637	0.655963
Eif2s1	Q6ZWX6	IF2A_MOUSE	Eukaryotic translation initiation factor 2 subunit 1	11	0.232742	0.259101	0.0526473	0.0790062		0.84443	0.406938
Txndc17	Q9CQM5	TXD17_MOUSE	Thioredoxin domain-containing protein 17	4	0.232125	0.216348	-0.0619068	-0.0776841		2.78098	0.208553
Sh3bgrl3	Q91VW3	SH3L3_MOUSE	SH3 domain-binding glutamic acid-rich-like protein 3	3	0.2321	0.366134	-0.319314	-0.185281		1.03628	0.273384
Psmb1	O09061	PSB1_MOUSE	Proteasome subunit beta type-1	6	0.231957	0.14935	-0.249726	-0.332334		0.882871	0.33368
Mtnd2	P03893	NU2M_MOUSE	NADH-ubiquinone oxidoreductase chain 2	2	0.231815	-0.208565	0.180565	-0.259816		0.210123	0.725378
Ddx46	Q569Z5	DDX46_MOUSE	Probable ATP-dependent RNA helicase DDX46	4	0.231716	0.185623	0.0740388	0.0279458		0.616358	0.513235
Wdyhv1	Q80WB5	NTAQ1_MOUSE	Protein N-terminal glutamine amidohydrolase	2	0.231368	0.702394	-0.251741	0.219285		0.244349	0.586121
Anxa11	P97384	ANX11_MOUSE	Annexin A11	12	0.231129	0.293912	-0.0912619	-0.0284793		0.871974	0.388726
Prpf19	Q99KP6	PRP19_MOUSE	Pre-mRNA-processing factor 19	5	0.230896	0.671723	-0.407429	0.0333983		2.4494	0.0800966
Snrnp200	Q6P4T2	U520_MOUSE	U5 small nuclear ribonucleoprotein 200 kDa helicase	20	0.230836	0.36223	-0.166972	-0.0355781		1.1309	0.29568
Tcerg1	Q8CGF7	TCRG1_MOUSE	Transcription elongation regulator 1	4	0.23073	0.471465	0.0345319	0.275267		1.07573	0.262171
Reep5	Q60870	REEP5_MOUSE	Receptor expression-enhancing protein 5	3	0.230115	0.342336	-0.150244	-0.0380227		1.22737	0.288968
Gtpbp10	Q8K013	GTPBA_MOUSE	GTP-binding protein 10	2	0.229273	-0.22813	-0.560918	-1.01832		0.131447	0.702511
Cstb	Q62426	CYTB_MOUSE	Cystatin-B	3	0.228996	0.0227658	-0.0282087	-0.234439		0.269578	0.695286
Snx5	Q9D8U8	SNX5_MOUSE	Sorting nexin-5	7	0.228604	0.190716	0.0992997	0.0614112		1.14781	0.384113
Naga	Q9QWR8	NAGAB_MOUSE	Alpha-N-acetylgalactosaminidase	2	0.22826	0.509277	-0.316077	-0.0350602		2.04898	0.131556
Smim8	Q9CQQ0	SMIM8_MOUSE	Small integral membrane protein 8	2	0.228206	0.0509144	0.699266	0.521974		0.261181	0.548975
Scfd2	Q8BTY8	SCFD2_MOUSE	Sec1 family domain-containing protein 2	3	0.227916	0.231707	0.0460933	0.0498842		0.680037	0.472522
Ubl4a	P21126	UBL4A_MOUSE	Ubiquitin-like protein 4A	4	0.227573	0.129922	-0.00316938	-0.100821		0.743053	0.509344
Gabarapl2	P60521	GBRL2_MOUSE	Gamma-aminobutyric acid receptor-associated protein-like 2	4	0.227312	0.613253	-0.0535638	0.332377		0.623997	0.365059
Nt5c3b	Q3UFY7	5NT3B_MOUSE	7-methylguanosine phosphate-specific 5'-nucleotidase	6	0.226956	0.680824	-0.433795	0.0200736		2.05348	0.104931
Nucb1	Q02819	NUCB1_MOUSE	Nucleobindin-1	15	0.226907	0.369226	-0.204417	-0.0620969		0.969737	0.320843
Ywhab	Q9CQV8	1433B_MOUSE	14-3-3 protein beta/alpha	6	0.226806	0.480086	-0.021032	0.232248		0.587308	0.402476
Fabp3	P11404	FABPH_MOUSE	Fatty acid-binding protein, heart	15	0.226774	0.0759217	0.0360413	-0.114811		0.962209	0.493124
Nek7	Q9ES74	NEK7_MOUSE	Serine/threonine-protein kinase Nek7	8	0.226671	-0.144132	0.0639559	-0.306846		0.574485	0.516578
Nap1l1	P28656	NP1L1_MOUSE	Nucleosome assembly protein 1-like 1	2	0.226206	0.445665	-0.152664	0.0667947		1.29892	0.246904
Pde2a	Q922S4	PDE2A_MOUSE	cGMP-dependent 3',5'-cyclic phosphodiesterase	5	0.225698	-0.123896	0.147855	-0.201738		0.150246	0.79567
Actr3	Q99JY9	ARP3_MOUSE	Actin-related protein 3	11	0.225597	0.172187	0.0268068	-0.0266027		1.40028	0.38173
Prps1	Q9D7G0	PRPS1_MOUSE	Ribose-phosphate pyrophosphokinase 1	5	0.225437	0.538318	-0.249829	0.0630528		3.13116	0.0755918
Anxa5	P48036	ANXA5_MOUSE	Annexin A5	11	0.224867	0.147403	-0.0598402	-0.137305		2.1086	0.282426
Psmc6	P62334	PRS10_MOUSE	26S proteasome regulatory subunit 10B	15	0.224773	0.226229	0.014665	0.0161206		1.24141	0.368489
Chkb	O55229	CHKB_MOUSE	Choline/ethanolamine kinase	3	0.224641	0.205335	-0.00426229	-0.0235685		0.917176	0.438728
Vapb	Q9QY76	VAPB_MOUSE	Vesicle-associated membrane protein-associated protein B	6	0.224521	0.165764	0.00158564	-0.0571721		0.495158	0.585487
Rps6ka3	P18654	KS6A3_MOUSE	Ribosomal protein S6 kinase alpha-3	12	0.224448	0.196607	-0.227074	-0.254915		1.26624	0.273322
Podxl	Q9R0M4	PODXL_MOUSE	Podocalyxin	3	0.224397	0.450711	-0.141825	0.0844889		0.728209	0.373908
Srsf4	Q8VE97	SRSF4_MOUSE	Serine/arginine-rich splicing factor 4	2	0.224375	0.913884	-0.972488	-0.282979		0.517236	0.343894
Pitpna	P53810	PIPNA_MOUSE	Phosphatidylinositol transfer protein alpha isoform	11	0.223908	-0.0540088	0.060744	-0.217173		0.178576	0.776633
Gga2	Q6P5E6	GGA2_MOUSE	ADP-ribosylation factor-binding protein GGA2	2	0.223644	0.363338	0.555943	0.695637		0.333295	0.47412
Ap2a2	P17427	AP2A2_MOUSE	AP-2 complex subunit alpha-2	15	0.223577	0.150526	0.0431334	-0.0299171		0.871144	0.479244
Naalad2	Q9CZR2	NALD2_MOUSE	N-acetylated-alpha-linked acidic dipeptidase 2	8	0.223181	0.656467	-0.140496	0.29279		2.1114	0.112851
Dync1li2	Q6PDL0	DC1L2_MOUSE	Cytoplasmic dynein 1 light intermediate chain 2	4	0.222873	-1.07793	0.632012	-0.668794		0.459083	0.386742
Pum1	Q80U78	PUM1_MOUSE	Pumilio homolog 1	2	0.222813	-0.556038	0.323325	-0.455525		0.0386163	0.891698
Lig3	P97386	DNLI3_MOUSE	DNA ligase 3	2	0.222494	0.217396	-0.0809762	-0.0860742		0.732218	0.456078
Pcmt1	P23506	PIMT_MOUSE	Protein-L-isoaspartate(D-aspartate) O-methyltransferase	7	0.2218	0.176247	0.0530736	0.00752004		1.20052	0.40225
Cdk5	P49615	CDK5_MOUSE	Cyclin-dependent-like kinase 5	4	0.221578	-0.10352	0.153956	-0.171142		0.197845	0.769181
Dnaja3	Q99M87	DNJA3_MOUSE	DnaJ homolog subfamily A member 3, mitochondrial	10	0.221459	-0.198656	0.251182	-0.168933		0.633476	0.510844
Ppp1r7	Q3UM45	PP1R7_MOUSE	Protein phosphatase 1 regulatory subunit 7	9	0.221402	0.177939	-0.0460297	-0.0894928		1.75446	0.320263
Nt5m	Q8VCE6	NT5M_MOUSE	5'(3')-deoxyribonucleotidase, mitochondrial	2	0.221387	0.0518532	0.273745	0.104211		0.422491	0.568335
Cfi	Q61129	CFAI_MOUSE	Complement factor I	7	0.221376	-0.193304	-0.00884819	-0.423529		0.103726	0.798574
Lum	P51885	LUM_MOUSE	Lumican	5	0.221326	0.264966	-0.154302	-0.110662		1.65135	0.254376
Aga	Q64191	ASPG_MOUSE	N(4)-(beta-N-acetylglucosaminyl)-L-asparaginase	3	0.221075	0.744159	-0.539318	-0.0162338		0.475536	0.395605
Pdap1	Q3UHX2	HAP28_MOUSE	28 kDa heat- and acid-stable phosphoprotein	3	0.220755	-0.570924	0.304062	-0.487617		0.570481	0.393776
Uba2	Q9Z1F9	SAE2_MOUSE	SUMO-activating enzyme subunit 2	3	0.220656	0.196495	-0.0933096	-0.117471		0.0105888	0.967034
G6pdx	Q00612	G6PD1_MOUSE	Glucose-6-phosphate 1-dehydrogenase X	4	0.220575	0.209755	-0.347523	-0.358343		0.348827	0.516583
Psmd3	P14685	PSMD3_MOUSE	26S proteasome non-ATPase regulatory subunit 3	19	0.220511	0.162524	-0.110241	-0.168228		0.905121	0.410718
Abhd11	Q8K4F5	ABHDB_MOUSE	Protein ABHD11	4	0.220443	-0.0782633	0.197781	-0.100925		0.218809	0.757071
Kank3	Q9Z1P7	KANK3_MOUSE	KN motif and ankyrin repeat domain-containing protein 3	9	0.219957	0.214877	-0.141196	-0.146276		0.796758	0.416347
Pitrm1	Q8K411	PREP_MOUSE	Presequence protease, mitochondrial	27	0.219834	0.152515	0.00968297	-0.0576359		0.928658	0.469762
Hdhd5	Q91WM2	HDHD5_MOUSE	Haloacid dehalogenase-like hydrolase domain-containing 5	5	0.219686	0.0045805	0.101905	-0.1132		0.221834	0.770434
Mtif2	Q91YJ5	IF2M_MOUSE	Translation initiation factor IF-2, mitochondrial	6	0.219366	0.225904	-0.157685	-0.151147		1.15107	0.334284
Ddc	O88533	DDC_MOUSE	Aromatic-L-amino-acid decarboxylase	2	0.219081	0.0725088	-0.259558	-0.40613		0.269964	0.598483
Stam	P70297	STAM1_MOUSE	Signal transducing adapter molecule 1	4	0.219053	0.361717	-0.167771	-0.0251071		0.45397	0.499726
Rtn4ip1	Q924D0	RT4I1_MOUSE	Reticulon-4-interacting protein 1, mitochondrial	13	0.218041	-0.171709	0.167671	-0.22208		0.432501	0.612229
Plaa	P27612	PLAP_MOUSE	Phospholipase A-2-activating protein	21	0.217952	0.242678	-0.204461	-0.179735		0.659462	0.426576
Vars	Q9Z1Q9	SYVC_MOUSE	Valine--tRNA ligase	23	0.217769	0.23074	-0.132631	-0.11966		0.59424	0.479834
Lrrc39	Q8BGI7	LRC39_MOUSE	Leucine-rich repeat-containing protein 39	5	0.217623	0.0494413	0.0685911	-0.0995906		0.0655349	0.890341
Ppp2cb	P62715	PP2AB_MOUSE	Serine/threonine-protein phosphatase 2A catalytic subunit beta isoform	9	0.21695	0.244587	-0.0228662	0.0047706		2.38733	0.240586
Ppp2cb	P62715	PP2AB_MOUSE	Serine/threonine-protein phosphatase 2A catalytic subunit beta isoform	9	0.21695	0.244587	-0.0228662	0.0047706		2.38733	0.240293
ATP5IF1	O35143	ATIF1_MOUSE	ATPase inhibitor, mitochondrial	4	0.216666	0.129171	-0.0155354	-0.10303		0.169322	0.77837
Nudt7	Q99P30	NUDT7_MOUSE	Peroxisomal coenzyme A diphosphatase NUDT7	6	0.215577	0.31887	-0.282464	-0.179171		0.510287	0.449693
Sptbn1	Q62261	SPTB2_MOUSE	Spectrin beta chain, non-erythrocytic 1	104	0.215576	0.259307	-0.0892461	-0.0455151		2.18701	0.234813
Myl1	P05977	MYL1_MOUSE	Myosin light chain 1/3, skeletal muscle isoform	4	0.215551	0.19541	1.16414	1.144		1.27289	0.124855
Thap4	Q6P3Z3	THAP4_MOUSE	THAP domain-containing protein 4	2	0.215533	0.468283	-0.194112	0.0586386		0.656282	0.388804
Gls	D3Z7P3	GLSK_MOUSE	Glutaminase kidney isoform, mitochondrial	6	0.215501	-0.00838375	-0.16991	-0.393795		1.36375	0.256022
Mark2	Q05512	MARK2_MOUSE	Serine/threonine-protein kinase MARK2	7	0.214896	0.14993	-0.266392	-0.331359		0.294778	0.586292
Commd8	Q9CZG3	COMD8_MOUSE	COMM domain-containing protein 8	4	0.214846	0.044714	-0.280023	-0.450155		0.648829	0.382665
Gys1	Q9Z1E4	GYS1_MOUSE	Glycogen [starch] synthase, muscle	9	0.214835	0.194723	-0.144218	-0.16433		0.376578	0.585618
Ptbp1	P17225	PTBP1_MOUSE	Polypyrimidine tract-binding protein 1	6	0.214802	0.330187	-0.219495	-0.10411		0.941283	0.336724
Ttc19	Q8CC21	TTC19_MOUSE	Tetratricopeptide repeat protein 19, mitochondrial	2	0.214787	-0.0934127	0.122733	-0.185466		0.2197	0.75982
Tkfc	Q8VC30	TKFC_MOUSE	Triokinase/FMN cyclase	4	0.214717	0.334977	-0.0804771	0.0397825		1.43134	0.276839
Hspa12b	Q9CZJ2	HS12B_MOUSE	Heat shock 70 kDa protein 12B	28	0.213922	0.257679	-0.208091	-0.164334		2.99425	0.134342
Pdcd6	P12815	PDCD6_MOUSE	Programmed cell death protein 6	8	0.213623	0.277079	-0.0999943	-0.0365388		1.43113	0.302669
Pdia5	Q921X9	PDIA5_MOUSE	Protein disulfide-isomerase A5	4	0.213521	0.0219294	0.0194763	-0.172115		0.0825398	0.863072
Snrpd3	P62320	SMD3_MOUSE	Small nuclear ribonucleoprotein Sm D3	5	0.213188	0.247893	-0.099535	-0.0648295		0.320211	0.62831
Rbp1	Q00915	RET1_MOUSE	Retinol-binding protein 1	4	0.212969	0.291752	-0.0382503	0.0405321		0.353693	0.598432
Smpd4	Q6ZPR5	NSMA3_MOUSE	Sphingomyelin phosphodiesterase 4	6	0.212829	0.419333	0.285569	0.492073		0.754602	0.305634
Elmod2	Q8BGF6	ELMD2_MOUSE	ELMO domain-containing protein 2	3	0.212498	0.247132	-0.197237	-0.162602		0.631548	0.441065
Prrc1	Q3UPH1	PRRC1_MOUSE	Protein PRRC1	4	0.211778	0.0458199	0.0526215	-0.113336		0.136505	0.824776
Aco1	P28271	ACOC_MOUSE	Cytoplasmic aconitate hydratase	20	0.210745	0.198358	-0.077782	-0.0901686		1.36165	0.359719
Samm50	Q8BGH2	SAM50_MOUSE	Sorting and assembly machinery component 50 homolog	17	0.210745	0.0610387	0.00563335	-0.144073		0.101572	0.847506
Eif2b1	Q99LC8	EI2BA_MOUSE	Translation initiation factor eIF-2B subunit alpha	2	0.210685	0.937182	-0.402552	0.323945		0.184008	0.63339
Serpinc1	P32261	ANT3_MOUSE	Antithrombin-III	13	0.210637	0.2096	0.0104624	0.00942612		0.405558	0.612303
Puf60	Q3UEB3	PUF60_MOUSE	Poly(U)-binding-splicing factor PUF60	6	0.21016	0.259635	0.0854578	0.134933		0.636028	0.462157
Sh3bgr	Q9WUZ7	SH3BG_MOUSE	SH3 domain-binding glutamic acid-rich protein	7	0.209898	-0.144979	0.111018	-0.24386		0.378034	0.644247
Fry	E9Q8I9	FRY_MOUSE	Protein furry homolog	7	0.209808	1.04748	-0.48665	0.35102		1.17729	0.168031
Gpx1	P11352	GPX1_MOUSE	Glutathione peroxidase 1	8	0.20978	0.184534	-0.0314576	-0.0567039		1.16658	0.406472
Abhd10	Q6PE15	ABHDA_MOUSE	Mycophenolic acid acyl-glucuronide esterase, mitochondrial	10	0.209718	0.156949	0.0424554	-0.0103143		0.575352	0.57663
Nagk	Q9QZ08	NAGK_MOUSE	N-acetyl-D-glucosamine kinase	5	0.209358	0.193655	-0.114826	-0.130529		1.12949	0.374309
Lims1	Q99JW4	LIMS1_MOUSE	LIM and senescent cell antigen-like-containing domain protein 1	6	0.209063	0.367171	-0.235102	-0.0769946		1.48708	0.231833
Cdc42bpb	Q7TT50	MRCKB_MOUSE	Serine/threonine-protein kinase MRCK beta	8	0.208989	-0.119799	0.147656	-0.181132		0.0472042	0.907963
Rps14	P62264	RS14_MOUSE	40S ribosomal protein S14	3	0.208971	-0.0188354	0.190109	-0.0376981		0.263488	0.738105
Mtm1	Q9Z2C5	MTM1_MOUSE	Myotubularin	15	0.20839	0.282357	-0.224582	-0.150616		1.64164	0.230937
Nudt8	Q9CR24	NUDT8_MOUSE	Nucleoside diphosphate-linked moiety X motif 8	4	0.208279	0.292248	-0.0721779	0.0117906		3.22929	0.165976
Cd36	Q08857	CD36_MOUSE	Platelet glycoprotein 4	11	0.208121	0.217973	-0.129037	-0.119184		0.783182	0.435228
Atxn2l	Q7TQH0	ATX2L_MOUSE	Ataxin-2-like protein	5	0.208118	0.264614	0.185575	0.242071		0.0627865	0.854808
Gopc	Q8BH60	GOPC_MOUSE	Golgi-associated PDZ and coiled-coil motif-containing protein	4	0.208008	0.0281429	0.190675	0.0108102		0.16505	0.788332
Tango2	P54797	TNG2_MOUSE	Transport and Golgi organization 2 homolog	8	0.207939	0.275097	-0.0508897	0.0162681		0.73922	0.447303
Glo1	Q9CPU0	LGUL_MOUSE	Lactoylglutathione lyase	8	0.207699	0.126483	0.0414845	-0.0397307		2.27188	0.353495
Sarnp	Q9D1J3	SARNP_MOUSE	SAP domain-containing ribonucleoprotein	5	0.20761	0.190113	-0.0822744	-0.0997718		0.638141	0.50441
Ttc7b	E9Q6P5	TTC7B_MOUSE	Tetratricopeptide repeat protein 7B	3	0.207603	0.182362	-0.0538457	-0.0790873		0.857964	0.460026
Cdc42ep1	Q91W92	BORG5_MOUSE	Cdc42 effector protein 1	4	0.207309	0.963648	-1.09562	-0.339285		0.246013	0.530385
Pln	P61014	PPLA_MOUSE	Cardiac phospholamban	2	0.207279	0.0658623	-0.42773	-0.569147		0.883376	0.265921
Sart3	Q9JLI8	SART3_MOUSE	Squamous cell carcinoma antigen recognized by T-cells 3	3	0.207074	0.568341	-1.00458	-0.643314		0.651525	0.280216
Hk1	P17710	HXK1_MOUSE	Hexokinase-1	31	0.206698	0.036849	-0.0339263	-0.203775		1.00057	0.454778
Pgk1	P09411	PGK1_MOUSE	Phosphoglycerate kinase 1	19	0.206589	0.133367	-0.0635678	-0.136789		0.675638	0.513669
Cdc5l	Q6A068	CDC5L_MOUSE	Cell division cycle 5-like protein	7	0.206544	0.0855096	-0.063564	-0.184598		0.501264	0.581892
Hdhd2	Q3UGR5	HDHD2_MOUSE	Haloacid dehalogenase-like hydrolase domain-containing protein 2	5	0.206531	-0.381848	0.128841	-0.459538		0.596264	0.419461
Mprip	P97434	MPRIP_MOUSE	Myosin phosphatase Rho-interacting protein	5	0.206466	0.435098	-0.509252	-0.28062		0.1487	0.70244
Gpam	Q61586	GPAT1_MOUSE	Glycerol-3-phosphate acyltransferase 1, mitochondrial	4	0.206323	-0.000547727	0.0992794	-0.107591		0.33466	0.730564
Hexa	P29416	HEXA_MOUSE	Beta-hexosaminidase subunit alpha	2	0.205927	0.302474	-0.315772	-0.219225		0.624342	0.39666
Dusp3	Q9D7X3	DUS3_MOUSE	Dual specificity protein phosphatase 3	3	0.205887	0.347598	0.0469767	0.188687		1.45656	0.253597
H2-K1	P01901	HA1B_MOUSE	H-2 class I histocompatibility antigen, K-B alpha chain	6	0.20544	0.341771	-0.0181526	0.118178		0.498019	0.497492
Dmpk	P54265	DMPK_MOUSE	Myotonin-protein kinase	3	0.205437	0.780952	-0.590058	-0.0145429		0.510127	0.376987
Map4	P27546	MAP4_MOUSE	Microtubule-associated protein 4	14	0.205324	0.0220464	0.215006	0.0317287		1.01931	0.450277
Lmna	P48678	LMNA_MOUSE	Prelamin-A/C	33	0.205308	0.37641	-0.332205	-0.161104		2.2228	0.13248
Pip4p1	Q3TWL2	PP4P1_MOUSE	Type 1 phosphatidylinositol 4,5-bisphosphate 4-phosphatase	2	0.205234	0.473325	0.0743713	0.342463		0.456874	0.450563
Cul1	Q9WTX6	CUL1_MOUSE	Cullin-1	14	0.205067	0.305925	-0.219579	-0.118721		3.48471	0.11386
Arap3	Q8R5G7	ARAP3_MOUSE	Arf-GAP with Rho-GAP domain, ANK repeat and PH domain-containing protein 3	4	0.205008	-0.0711638	0.0140009	-0.262171		0.148036	0.790746
Exoc2	Q9D4H1	EXOC2_MOUSE	Exocyst complex component 2	3	0.204026	0.415359	-0.258782	-0.0474496		0.057	0.857866
Entpd2	O55026	ENTP2_MOUSE	Ectonucleoside triphosphate diphosphohydrolase 2	3	0.20396	0.0713062	-0.256532	-0.389185		1.09843	0.279621
Ddo	Q922Z0	OXDD_MOUSE	D-aspartate oxidase	7	0.203919	0.267676	-0.257301	-0.193544		1.10136	0.296547
Slc25a32	Q8BMG8	MFTC_MOUSE	Mitochondrial folate transporter/carrier	3	0.203628	-0.0338376	-0.520121	-0.757586		0.226309	0.585668
Wdr37	Q8CBE3	WDR37_MOUSE	WD repeat-containing protein 37	7	0.203377	-0.033109	0.0341781	-0.202308		0.129994	0.821469
Hspb3	Q9QZ57	HSPB3_MOUSE	Heat shock protein beta-3	3	0.203344	-0.179309	0.0773071	-0.305346		0.223102	0.716267
Prpf6	Q91YR7	PRP6_MOUSE	Pre-mRNA-processing factor 6	7	0.203256	0.622773	-0.399947	0.01957		0.896993	0.269171
Fitm1	Q91V79	FITM1_MOUSE	Fat storage-inducing transmembrane protein 1	4	0.202804	0.112111	0.304405	0.213712		0.124227	0.770247
Vcl	Q64727	VINC_MOUSE	Vinculin	53	0.202409	0.171264	-0.125148	-0.156294		0.697883	0.469915
Tmem143	Q8VD26	TM143_MOUSE	Transmembrane protein 143	8	0.202086	0.0535851	0.101256	-0.0472444		0.788155	0.583531
Abracl	Q4KML4	ABRAL_MOUSE	Costars family protein ABRACL	2	0.202075	0.280688	-0.172328	-0.093715		1.96027	0.223485
Sypl1	O09117	SYPL1_MOUSE	Synaptophysin-like protein 1	3	0.201961	0.0925315	-0.0393076	-0.148737		0.442028	0.628559
Glrx5	Q80Y14	GLRX5_MOUSE	Glutaredoxin-related protein 5, mitochondrial	2	0.201663	0.0153519	0.22425	0.0379384		0.863748	0.478024
Prmt1	Q9JIF0	ANM1_MOUSE	Protein arginine N-methyltransferase 1	5	0.201663	0.147785	-0.539344	-0.593222		1.26562	0.178811
Qdpr	Q8BVI4	DHPR_MOUSE	Dihydropteridine reductase	4	0.200927	0.106181	0.015701	-0.0790453		0.318278	0.71315
Rpl37a	P61514	RL37A_MOUSE	60S ribosomal protein L37a	2	0.200602	0.147377	0.0181344	-0.0350911		0.340448	0.687513
Hax1	O35387	HAX1_MOUSE	HCLS1-associated protein X-1	5	0.199895	0.106297	0.236095	0.142497		0.135943	0.777362
Dcun1d1	Q9QZ73	DCNL1_MOUSE	DCN1-like protein 1	4	0.199852	0.635923	-0.372784	0.0632871		1.1912	0.208905
Serhl	Q9EPB5	SERHL_MOUSE	Serine hydrolase-like protein	10	0.19947	-0.0186844	0.122925	-0.0952291		0.599042	0.644134
Gnb2	P62880	GBB2_MOUSE	Guanine nucleotide-binding protein G(I)/G(S)/G(T) subunit beta-2	2	0.199036	0.201051	-0.178883	-0.176868		1.33006	0.305875
Atox1	O08997	ATOX1_MOUSE	Copper transport protein ATOX1	3	0.199018	0.251189	-0.0484886	0.00368245		0.998984	0.40256
Map3k20	Q9ESL4	M3K20_MOUSE	Mitogen-activated protein kinase kinase kinase 20	5	0.198959	0.0586421	-0.282953	-0.42327		1.13678	0.258599
Hypk	Q9CR41	HYPK_MOUSE	Huntingtin-interacting protein K	5	0.19895	-0.148411	0.118027	-0.229334		0.0803668	0.85891
Rac1	P63001	RAC1_MOUSE	Ras-related C3 botulinum toxin substrate 1	3	0.198908	0.162452	0.0609996	0.0245434		0.0322872	0.926467
Dcun1d2	Q8BZJ7	DCNL2_MOUSE	DCN1-like protein 2	5	0.198599	0.00615756	0.112617	-0.0798251		0.130198	0.840605
Pcnp	Q6P8I4	PCNP_MOUSE	PEST proteolytic signal-containing nuclear protein	3	0.197731	-0.129787	0.36807	0.0405525		0.19832	0.712544
Hnrnpl	Q8R081	HNRPL_MOUSE	Heterogeneous nuclear ribonucleoprotein L	10	0.197615	0.395569	-0.266147	-0.0681925		1.85131	0.183916
Ubxn1	Q922Y1	UBXN1_MOUSE	UBX domain-containing protein 1	5	0.197363	0.299281	-0.112685	-0.0107667		0.712311	0.440426
H6pd	Q8CFX1	G6PE_MOUSE	GDH/6PGL endoplasmic bifunctional protein	7	0.197189	0.707331	-0.407355	0.102787		0.593067	0.363787
Arpc5l	Q9D898	ARP5L_MOUSE	Actin-related protein 2/3 complex subunit 5-like protein	5	0.196989	0.287989	-0.286847	-0.195847		0.785241	0.36612
Popdc2	Q9ES82	POPD2_MOUSE	Popeye domain-containing protein 2	4	0.19689	0.186867	-0.0418564	-0.0518789		0.801888	0.484194
Fbn1	Q61554	FBN1_MOUSE	Fibrillin-1	48	0.196637	0.410444	-0.292495	-0.0786873		1.68314	0.187467
Nqo1	Q64669	NQO1_MOUSE	NAD(P)H dehydrogenase [quinone] 1	7	0.196472	0.0730247	-0.227751	-0.351198		1.25444	0.27193
Gpc1	Q9QZF2	GPC1_MOUSE	Glypican-1	9	0.196219	0.243889	-0.0739969	-0.0263268		1.02971	0.398711
Bcl2l13	P59017	B2L13_MOUSE	Bcl-2-like protein 13	6	0.196025	0.227511	-0.022294	0.00919215		0.847246	0.453785
Trappc9	Q3U0M1	TPPC9_MOUSE	Trafficking protein particle complex subunit 9	7	0.196004	0.343071	-0.26553	-0.118463		0.765572	0.372481
Hdgfl2	Q3UMU9	HDGR2_MOUSE	Hepatoma-derived growth factor-related protein 2	2	0.195811	0.0850379	-0.169548	-0.280321		1.05441	0.353919
Ube2i	P63280	UBC9_MOUSE	SUMO-conjugating enzyme UBC9	3	0.195781	0.542022	-0.209214	0.137027		0.989519	0.276827
Wdr1	O88342	WDR1_MOUSE	WD repeat-containing protein 1	16	0.195575	-0.0819009	0.21092	-0.066556		0.883526	0.521184
Ilk	O55222	ILK_MOUSE	Integrin-linked protein kinase	15	0.195492	0.306983	-0.12935	-0.0178595		1.65204	0.262322
Pfkl	P12382	PFKAL_MOUSE	ATP-dependent 6-phosphofructokinase, liver type	13	0.195311	-0.0775115	0.0911487	-0.181674		0.252017	0.755636
Ctsb	P10605	CATB_MOUSE	Cathepsin B	8	0.195188	0.722266	-0.286152	0.240926	+	3.10428	0.0484966			+	+		+	0.247834	0.603747	1.42366	1.70564	0.409421	3.29501
Lrrc2	Q8VDB8	LRRC2_MOUSE	Leucine-rich repeat-containing protein 2	3	0.195138	0.506845	-0.282803	0.0289043		1.3168	0.2211
Emilin2	Q8K482	EMIL2_MOUSE	EMILIN-2	2	0.194937	0.563015	-0.820822	-0.452743		0.539722	0.348598
Thumpd1	Q99J36	THUM1_MOUSE	THUMP domain-containing protein 1	3	0.19489	-0.0511532	-0.337586	-0.58363		0.72216	0.325414
Ap1g1	P22892	AP1G1_MOUSE	AP-1 complex subunit gamma-1	8	0.194634	0.197902	-0.0834182	-0.0801503		0.600663	0.52424
Cdc37l1	Q9CZP7	CD37L_MOUSE	Hsp90 co-chaperone Cdc37-like 1	6	0.194604	0.0129538	0.0217056	-0.159945		0.0183092	0.958608
Lnpk	Q7TQ95	LNP_MOUSE	Endoplasmic reticulum junction formation protein lunapark	7	0.194478	0.288695	-0.147032	-0.0528148		2.08986	0.223921
Myom1	Q62234	MYOM1_MOUSE	Myomesin-1	77	0.194287	0.0657218	-0.0570968	-0.185662		1.08146	0.445143
Hp1bp3	Q3TEA8	HP1B3_MOUSE	Heterochromatin protein 1-binding protein 3	14	0.193931	0.129422	-0.303375	-0.367883		0.966901	0.299223
Sec22b	O08547	SC22B_MOUSE	Vesicle-trafficking protein SEC22b	6	0.193761	0.202929	0.0200253	0.0291936		0.428744	0.611922
Carnmt1	Q80UY1	CARME_MOUSE	Carnosine N-methyltransferase	3	0.193621	-0.0666196	0.22393	-0.0363105		0.248338	0.740193
Ctnnd1	P30999	CTND1_MOUSE	Catenin delta-1	22	0.193251	0.0811052	-0.0317755	-0.143922		0.40295	0.660275
Gng12	Q9DAS9	GBG12_MOUSE	Guanine nucleotide-binding protein G(I)/G(S)/G(O) subunit gamma-12	3	0.192522	0.278802	-0.440822	-0.354542		1.87514	0.13344
Nampt	Q99KQ4	NAMPT_MOUSE	Nicotinamide phosphoribosyltransferase	18	0.192177	0.539096	-0.374524	-0.027606	+	3.66328	0.0479706		+		+		+	0.454573	1.76941	0.316393	3.43576	0.00228968	3.1954
Arl2	Q9D0J4	ARL2_MOUSE	ADP-ribosylation factor-like protein 2	2	0.190984	1.71905	-1.10851	0.41956		0.546809	0.305703
Snx1	Q9WV80	SNX1_MOUSE	Sorting nexin-1	5	0.190406	0.175199	0.199579	0.184373		0.112585	0.796196
Ruvbl1	P60122	RUVB1_MOUSE	RuvB-like 1	6	0.190385	-0.100823	0.288777	-0.00243187		0.0647695	0.872441
Ptges3	Q9R0Q7	TEBP_MOUSE	Prostaglandin E synthase 3	2	0.189981	0.212087	-0.013258	0.00884819		0.372761	0.637657
Ppa1	Q9D819	IPYR_MOUSE	Inorganic pyrophosphatase	11	0.189973	-0.0955884	0.0721197	-0.213442		0.337113	0.703025
Ahcyl1	Q80SW1	SAHH2_MOUSE	S-adenosylhomocysteine hydrolase-like protein 1	11	0.189946	0.189805	-0.0915575	-0.0916983		0.513356	0.565381
Thumpd3	P97770	THUM3_MOUSE	THUMP domain-containing protein 3	2	0.189177	1.96328	-1.2315	0.542601		0.40781	0.380488
Ola1	Q9CZ30	OLA1_MOUSE	Obg-like ATPase 1	14	0.188166	0.00440439	0.126476	-0.0572863		0.60144	0.656054
Snx2	Q9CWK8	SNX2_MOUSE	Sorting nexin-2	8	0.187987	0.541706	-0.379348	-0.0256287		1.10462	0.240073
Uba3	Q8C878	UBA3_MOUSE	NEDD8-activating enzyme E1 catalytic subunit	8	0.187756	0.0116866	-0.0489489	-0.225018		0.112956	0.824106
Pdha1	P35486	ODPA_MOUSE	Pyruvate dehydrogenase E1 component subunit alpha, somatic form, mitochondrial	27	0.187043	0.670419	-0.175014	0.308361		0.723975	0.321158
Mcat	Q8R3F5	FABD_MOUSE	Malonyl-CoA-acyl carrier protein transacylase, mitochondrial	10	0.187016	0.186563	-0.040885	-0.0413389		1.3754	0.395399
Trmt5	Q9D0C4	TRM5_MOUSE	tRNA (guanine(37)-N1)-methyltransferase	3	0.186961	-0.0235961	-0.104511	-0.315068		0.0929858	0.824568
Pcna	P17918	PCNA_MOUSE	Proliferating cell nuclear antigen	2	0.186549	0.474303	0.241282	0.529037		0.595773	0.364647
Ddx1	Q91VR5	DDX1_MOUSE	ATP-dependent RNA helicase DDX1	21	0.186376	0.15289	0.00790596	-0.0255804		0.303494	0.712797
Spryd4	Q91WK1	SPRY4_MOUSE	SPRY domain-containing protein 4	8	0.186055	0.408738	-0.271484	-0.0488008		2.46564	0.132471
Prune2	Q52KR3	PRUN2_MOUSE	Protein prune homolog 2	13	0.185927	-0.033	0.225989	0.00706132		0.0632264	0.885342
Myadm	O35682	MYADM_MOUSE	Myeloid-associated differentiation marker	3	0.185652	0.264438	-0.139465	-0.0606788		0.687147	0.45535
Psmb5	O55234	PSB5_MOUSE	Proteasome subunit beta type-5	5	0.185483	0.508332	-0.319131	0.00371838		0.832273	0.314352
Vac14	Q80WQ2	VAC14_MOUSE	Protein VAC14 homolog	5	0.18513	0.657257	-0.209209	0.262918		1.28734	0.19792
Cdk6	Q64261	CDK6_MOUSE	Cyclin-dependent kinase 6	2	0.184588	0.303105	-0.147237	-0.0287193		0.573805	0.479482
Hspa4l	P48722	HS74L_MOUSE	Heat shock 70 kDa protein 4L	22	0.184477	-0.206828	0.213678	-0.177627		1.38061	0.388356
Gstm7	Q80W21	GSTM7_MOUSE	Glutathione S-transferase Mu 7	4	0.184345	0.382913	-0.177457	0.0211109		1.61485	0.233533
Sars	P26638	SYSC_MOUSE	Serine--tRNA ligase, cytoplasmic	8	0.184343	-0.0326605	0.145018	-0.0719859		0.213055	0.795406
Ddx6	P54823	DDX6_MOUSE	Probable ATP-dependent RNA helicase DDX6	2	0.184332	0.0433102	-0.0270745	-0.168097		0.219195	0.761544
Sdha	Q8K2B3	SDHA_MOUSE	Succinate dehydrogenase [ubiquinone] flavoprotein subunit, mitochondrial	30	0.184294	-0.0871385	-0.0142186	-0.285651		0.803536	0.471958
Mrpl54	Q9CPW3	RM54_MOUSE	39S ribosomal protein L54, mitochondrial	4	0.184148	-0.0779015	0.0993115	-0.162738		0.132636	0.836106
Trim28	Q62318	TIF1B_MOUSE	Transcription intermediary factor 1-beta	6	0.183675	0.268764	-0.0616258	0.0234632		0.873751	0.428399
Mpi	Q924M7	MPI_MOUSE	Mannose-6-phosphate isomerase	9	0.183404	0.207365	-0.0615454	-0.0375843		0.605622	0.540322
Palmd	Q9JHU2	PALMD_MOUSE	Palmdelphin	10	0.183236	0.148698	-0.11036	-0.144899		1.05057	0.41711
Myzap	Q3UIJ9	MYZAP_MOUSE	Myocardial zonula adherens protein	12	0.183142	0.037276	-0.100734	-0.2466		1.01116	0.413892
Ptcd1	Q8C2E4	PTCD1_MOUSE	Pentatricopeptide repeat-containing protein 1, mitochondrial	2	0.182788	-0.776193	0.520273	-0.438708		0.193388	0.635129
Slc3a2	P10852	4F2_MOUSE	4F2 cell-surface antigen heavy chain	7	0.18266	0.25711	-0.0127147	0.0617352		0.124114	0.798611
Bcap31	Q61335	BAP31_MOUSE	B-cell receptor-associated protein 31	5	0.182649	0.251762	-0.0249516	0.0441615		0.111802	0.813506
Chchd2	Q9D1L0	CHCH2_MOUSE	Coiled-coil-helix-coiled-coil-helix domain-containing protein 2	2	0.18209	0.33952	0.0709902	0.228419		3.07891	0.128862
Ap3b1	Q9Z1T1	AP3B1_MOUSE	AP-3 complex subunit beta-1	12	0.182047	-0.0410439	0.115963	-0.107128		0.0287275	0.945112
Tor1aip1	Q921T2	TOIP1_MOUSE	Torsin-1A-interacting protein 1	7	0.181681	0.286283	-0.214736	-0.110133		1.54604	0.255956
Sms	P97355	SPSY_MOUSE	Spermine synthase	6	0.181345	0.200993	0.0249335	0.0445811		0.512602	0.585826
Stx16	Q8BVI5	STX16_MOUSE	Syntaxin-16	4	0.180907	0.892329	-0.757194	-0.0457729		1.34562	0.140122
Trim25	Q61510	TRI25_MOUSE	E3 ubiquitin/ISG15 ligase TRIM25	7	0.180853	0.1249	-0.0176497	-0.0736024		0.293105	0.728434
Pdlim1	O70400	PDLI1_MOUSE	PDZ and LIM domain protein 1	10	0.180836	0.150164	-0.0505657	-0.0812378		0.285741	0.713012
Hnrnpa2b1	O88569	ROA2_MOUSE	Heterogeneous nuclear ribonucleoproteins A2/B1	16	0.180744	0.0555019	-0.00411002	-0.129352		0.250973	0.761811
Sorbs3	Q9R1Z8	VINEX_MOUSE	Vinexin	4	0.180654	-0.0361013	0.130727	-0.0860284		0.011305	0.970225
Vps35	Q9EQH3	VPS35_MOUSE	Vacuolar protein sorting-associated protein 35	22	0.180056	0.233869	-0.183806	-0.129994		1.12286	0.349706
Serpinb6	Q60854	SPB6_MOUSE	Serpin B6	9	0.180009	0.291313	-0.0994129	0.011891		2.1944	0.235546
Prkab1	Q9R078	AAKB1_MOUSE	5'-AMP-activated protein kinase subunit beta-1	2	0.179939	0.0275348	0.157438	0.00503349		0.260579	0.754709
Rsu1	Q01730	RSU1_MOUSE	Ras suppressor protein 1	9	0.179885	0.19499	-0.214938	-0.199833		1.21997	0.311692
Klhl41	A2AUC9	KLH41_MOUSE	Kelch-like protein 41	6	0.179576	0.250617	-0.0543041	0.0167367		1.34344	0.364981
Nars	Q8BP47	SYNC_MOUSE	Asparagine--tRNA ligase, cytoplasmic	11	0.179237	0.462596	-0.277164	0.00619475		1.18318	0.254897
Cuta	Q9CQ89	CUTA_MOUSE	Protein CutA	2	0.178286	-0.104355	0.0473859	-0.235255		0.446065	0.639557
Spcs2	Q9CYN2	SPCS2_MOUSE	Signal peptidase complex subunit 2	2	0.178051	0.458456	-0.278364	0.00203991		0.827801	0.336055
Trappc12	Q8K2L8	TPC12_MOUSE	Trafficking protein particle complex subunit 12	5	0.177592	0.603054	-0.641185	-0.215723		1.53862	0.133204
Hars	Q61035	SYHC_MOUSE	Histidine--tRNA ligase, cytoplasmic	10	0.177579	0.246358	-0.0352697	0.0335096		1.20658	0.387034
Nedd4	P46935	NEDD4_MOUSE	E3 ubiquitin-protein ligase NEDD4	20	0.176779	0.184148	0.0943743	0.101743		0.295956	0.681252
Lamb1	P02469	LAMB1_MOUSE	Laminin subunit beta-1	45	0.176178	0.293466	-0.119119	-0.00183169		2.25732	0.229302
Apoa4	P06728	APOA4_MOUSE	Apolipoprotein A-IV	12	0.175772	0.216508	0.142346	0.183082		0.313795	0.625342
Mrpl22	Q8BU88	RM22_MOUSE	39S ribosomal protein L22, mitochondrial	5	0.175759	0.150809	0.0842365	0.0592871		0.204089	0.760843
Psmd11	Q8BG32	PSD11_MOUSE	26S proteasome non-ATPase regulatory subunit 11	15	0.175673	0.310412	-0.119154	0.0155849		3.27803	0.161472
Akt1	P31750	AKT1_MOUSE	RAC-alpha serine/threonine-protein kinase	8	0.175331	0.296548	-0.294098	-0.172881		1.75451	0.200424
Cbr1	P48758	CBR1_MOUSE	Carbonyl reductase [NADPH] 1	8	0.175294	0.119063	-0.0134554	-0.0696856		1.81882	0.423926
Sccpdh	Q8R127	SCPDL_MOUSE	Saccharopine dehydrogenase-like oxidoreductase	8	0.175104	-0.233654	0.163118	-0.24564		0.200914	0.740229
Adh5	P28474	ADHX_MOUSE	Alcohol dehydrogenase class-3	7	0.174766	0.133689	-0.0153758	-0.0564531		0.417569	0.676944
Ppp1r13l	Q5I1X5	IASPP_MOUSE	RelA-associated inhibitor	10	0.174543	0.32276	-0.140596	0.00762145		1.15444	0.335881
Sri	Q6P069	SORCN_MOUSE	Sorcin	7	0.174225	0.199125	-0.116598	-0.091698		1.75327	0.315745
Hmgb1	P63158	HMGB1_MOUSE	High mobility group protein B1	2	0.174122	0.484521	-0.305781	0.00461833		1.59065	0.18697
Usp47	Q8BY87	UBP47_MOUSE	Ubiquitin carboxyl-terminal hydrolase 47	11	0.17393	-0.0247615	0.256455	0.0577634		0.253723	0.711923
Pabpc1	P29341	PABP1_MOUSE	Polyadenylate-binding protein 1	11	0.1734	0.153045	0.106787	0.0864315		0.404472	0.637089
Dpysl2	O08553	DPYL2_MOUSE	Dihydropyrimidinase-related protein 2	14	0.173382	0.133457	-0.101154	-0.14108		1.12826	0.425691
Pcbp1	P60335	PCBP1_MOUSE	Poly(rC)-binding protein 1	10	0.173286	0.180818	0.02543	0.0329618		0.878693	0.498446
Mlec	Q6ZQI3	MLEC_MOUSE	Malectin	4	0.172884	0.0465711	0.126384	7.12077e-05		0.104532	0.858316
Ei24	Q61070	EI24_MOUSE	Etoposide-induced protein 2.4	3	0.172663	0.440388	0.152538	0.420264		0.31337	0.541037
Psmd1	Q3TXS7	PSMD1_MOUSE	26S proteasome non-ATPase regulatory subunit 1	17	0.172387	0.450538	-0.318889	-0.0407378		1.54995	0.198187
Efr3a	Q8BG67	EFR3A_MOUSE	Protein EFR3 homolog A	10	0.172053	0.0334549	-0.0330334	-0.171631		0.400395	0.681917
Fam114a2	Q8VE88	F1142_MOUSE	Protein FAM114A2	10	0.171979	0.0489896	0.0510321	-0.0719573		0.243214	0.79533
Wdr13	Q91V09	WDR13_MOUSE	WD repeat-containing protein 13	4	0.171842	0.35296	-0.197484	-0.0163654		0.376082	0.558417
Armc1	Q9D7A8	ARMC1_MOUSE	Armadillo repeat-containing protein 1	2	0.171756	0.161436	0.0018762	-0.00844351		0.251426	0.742356
Tfb1m	Q8JZM0	TFB1M_MOUSE	Dimethyladenosine transferase 1, mitochondrial	4	0.171168	0.132929	-0.0926107	-0.130849		0.246581	0.725593
Dpm1	O70152	DPM1_MOUSE	Dolichol-phosphate mannosyltransferase subunit 1	5	0.170334	0.527569	-0.076705	0.28053		0.598927	0.393709
Srsf7	Q8BL97	SRSF7_MOUSE	Serine/arginine-rich splicing factor 7	9	0.170224	0.345057	-0.317021	-0.142188		2.44741	0.132493
Kif2a	P28740	KIF2A_MOUSE	Kinesin-like protein KIF2A	6	0.170173	0.202559	0.374856	0.407241		0.36801	0.499864
Actn4	P57780	ACTN4_MOUSE	Alpha-actinin-4	22	0.170114	0.225268	-0.0604362	-0.00528145		0.497121	0.582088
Ablim1	Q8K4G5	ABLM1_MOUSE	Actin-binding LIM protein 1	29	0.169859	0.0384124	0.0370417	-0.0944045		0.269843	0.783687
Shank3	Q4ACU6	SHAN3_MOUSE	SH3 and multiple ankyrin repeat domains protein 3	9	0.169503	0.247554	0.0282008	0.106252		0.169295	0.758213
Abhd14b	Q8VCR7	ABHEB_MOUSE	Protein ABHD14B	4	0.169069	0.166195	0.0467243	0.0438506		0.632592	0.577805
Itga1	Q3V3R4	ITA1_MOUSE	Integrin alpha-1	13	0.168759	0.190137	-0.0460062	-0.024629		0.134907	0.80879
Trappc3	O55013	TPPC3_MOUSE	Trafficking protein particle complex subunit 3	3	0.168624	0.343428	0.126759	0.301564		0.934023	0.322123
Adprh	P54923	ADPRH_MOUSE	[Protein ADP-ribosylarginine] hydrolase	8	0.16861	0.212284	-0.0492671	-0.00559266		0.515174	0.585456
Sf3a3	Q9D554	SF3A3_MOUSE	Splicing factor 3A subunit 3	4	0.16818	0.269032	-0.145763	-0.0449104		0.990071	0.388853
Lbr	Q3U9G9	LBR_MOUSE	Delta(14)-sterol reductase LBR	7	0.167827	0.199762	-0.246318	-0.214383		0.691791	0.418326
Map2k1	P31938	MP2K1_MOUSE	Dual specificity mitogen-activated protein kinase kinase 1	4	0.167351	0.254028	-0.0353851	0.0512918		1.50975	0.345309
Ppp1r12c	Q3UMT1	PP12C_MOUSE	Protein phosphatase 1 regulatory subunit 12C	15	0.167192	0.225578	-0.0941782	-0.0357927		0.6646	0.50926
Pxn	Q8VI36	PAXI_MOUSE	Paxillin	5	0.167058	0.480761	-0.432832	-0.119129		2.27801	0.113125
Plcd1	Q8R3B1	PLCD1_MOUSE	1-phosphatidylinositol 4,5-bisphosphate phosphodiesterase delta-1	9	0.166782	0.336752	-0.315739	-0.145769		1.68993	0.197948
Coasy	Q9DBL7	COASY_MOUSE	Bifunctional coenzyme A synthase	3	0.166179	0.209592	-0.212637	-0.169224		0.571661	0.479583
Nol3	Q9D1X0	NOL3_MOUSE	Nucleolar protein 3	6	0.165725	-0.139909	0.221882	-0.0837523		0.22981	0.75437
Rnh1	Q91VI7	RINI_MOUSE	Ribonuclease inhibitor	16	0.165142	0.201467	-0.0463889	-0.0100644		0.705873	0.530191
Ddt	O35215	DOPD_MOUSE	D-dopachrome decarboxylase	5	0.164902	0.252683	-0.127096	-0.0393146		0.893841	0.42607
Vps25	Q9CQ80	VPS25_MOUSE	Vacuolar protein-sorting-associated protein 25	7	0.164469	0.122227	-0.097978	-0.14022		0.817799	0.498844
Luc7l2	Q7TNC4	LC7L2_MOUSE	Putative RNA-binding protein Luc7-like 2	4	0.164174	0.36241	-0.0202055	0.178031		0.357625	0.573878
Ephx2	P34914	HYES_MOUSE	Bifunctional epoxide hydrolase 2	20	0.164156	0.0377019	0.141779	0.0153243		0.361798	0.725393
Glrx3	Q9CQM9	GLRX3_MOUSE	Glutaredoxin-3	7	0.164133	0.0443281	0.104441	-0.0153637		0.563548	0.691061
Ncl	P09405	NUCL_MOUSE	Nucleolin	14	0.164014	0.375143	-0.243864	-0.0327349		2.2204	0.170437
Ndufaf7	Q9CWG8	NDUF7_MOUSE	Protein arginine methyltransferase NDUFAF7, mitochondrial	14	0.164008	0.218891	-0.0295102	0.0253731		0.715305	0.513522
Tnnt2	P50752	TNNT2_MOUSE	Troponin T, cardiac muscle	12	0.163829	0.0012331	0.0704959	-0.0921005		0.240721	0.809188
Cox17	P56394	COX17_MOUSE	Cytochrome c oxidase copper chaperone	2	0.163816	0.247104	0.0354439	0.118731		0.280013	0.675211
Clic1	Q9Z1Q5	CLIC1_MOUSE	Chloride intracellular channel protein 1	11	0.163368	0.226576	-0.16825	-0.105042		0.790453	0.43895
Nt5c2	Q3V1L4	5NTC_MOUSE	Cytosolic purine 5'-nucleotidase	8	0.162898	-0.0432151	0.0474539	-0.158659		0.117417	0.856884
Cab39	Q06138	CAB39_MOUSE	Calcium-binding protein 39	9	0.162745	0.026659	0.020388	-0.115698		0.622714	0.681654
Gatc	Q8CBY0	GATC_MOUSE	Glutamyl-tRNA(Gln) amidotransferase subunit C, mitochondrial	2	0.162573	-0.182797	0.244562	-0.100808		0.0887026	0.852767
Ndufa11	Q9D8B4	NDUAB_MOUSE	NADH dehydrogenase [ubiquinone] 1 alpha subcomplex subunit 11	6	0.162225	0.038922	0.00853888	-0.114764		0.077581	0.892311
Cdh13	Q9WTR5	CAD13_MOUSE	Cadherin-13	13	0.161695	0.029596	-0.219083	-0.351183		2.7619	0.142864
Parvb	Q9ES46	PARVB_MOUSE	Beta-parvin	7	0.161683	0.370073	-0.304127	-0.0957371		1.80055	0.188065
Snta1	Q61234	SNTA1_MOUSE	Alpha-1-syntrophin	9	0.161663	0.262918	-0.218496	-0.117242		1.76749	0.245441
Capn1	O35350	CAN1_MOUSE	Calpain-1 catalytic subunit	12	0.161522	0.237235	-0.179004	-0.103291		0.636324	0.474843
Mfge8	P21956	MFGM_MOUSE	Lactadherin	7	0.161434	0.405415	-0.271744	-0.027763		1.37148	0.244438
Lrrc40	Q9CRC8	LRC40_MOUSE	Leucine-rich repeat-containing protein 40	3	0.161356	-0.149335	0.400053	0.0893615		0.489361	0.498376
Exoc1	Q8R3S6	EXOC1_MOUSE	Exocyst complex component 1	6	0.160995	-0.0249793	0.171474	-0.0145006		0.00651295	0.980263
Fbxo6	Q9QZN4	FBX6_MOUSE	F-box only protein 6	5	0.160766	0.0573101	0.106356	0.00289981		0.175294	0.820742
Dsp	E9Q557	DESP_MOUSE	Desmoplakin	122	0.160609	0.260578	-0.165568	-0.0655991		1.00435	0.386735
Lancl2	Q9JJK2	LANC2_MOUSE	LanC-like protein 2	6	0.159757	0.121043	-0.169454	-0.208168		0.358111	0.611949
Dynlrb1	P62627	DLRB1_MOUSE	Dynein light chain roadblock-type 1	3	0.159735	0.0698226	-0.0192776	-0.10919		0.772096	0.61255
Ndufaf2	Q59J78	NDUF2_MOUSE	NADH dehydrogenase [ubiquinone] 1 alpha subcomplex assembly factor 2	9	0.159723	-0.164142	0.0953862	-0.228479		0.437738	0.641591
Lamb2	Q61292	LAMB2_MOUSE	Laminin subunit beta-2	57	0.159019	0.169466	-0.20411	-0.193664		1.20304	0.337298
Hnrnpd	Q60668	HNRPD_MOUSE	Heterogeneous nuclear ribonucleoprotein D0	2	0.158751	0.22119	-0.0757558	-0.0133168		0.296199	0.687836
Ube2v2	Q9D2M8	UB2V2_MOUSE	Ubiquitin-conjugating enzyme E2 variant 2	4	0.158686	0.147738	-0.00672404	-0.0176713		0.632089	0.611767
Gtpbp4	Q99ME9	NOG1_MOUSE	Nucleolar GTP-binding protein 1	2	0.158663	0.691921	-0.61979	-0.0865318		0.50735	0.383756
Gbe1	Q9D6Y9	GLGB_MOUSE	1,4-alpha-glucan-branching enzyme	14	0.158598	0.423962	-0.141855	0.123509		1.16619	0.290072
Tmem109	Q3UBX0	TM109_MOUSE	Transmembrane protein 109	3	0.158371	0.216266	-0.298976	-0.241081		0.106963	0.788559
Aplp2	Q06335	APLP2_MOUSE	Amyloid-like protein 2	5	0.158067	-0.28665	0.19379	-0.250928		0.0928605	0.830014
Cpsf6	Q6NVF9	CPSF6_MOUSE	Cleavage and polyadenylation specificity factor subunit 6	4	0.157858	0.269439	-0.179009	-0.0674283		0.722479	0.444487
Amacr	O09174	AMACR_MOUSE	Alpha-methylacyl-CoA racemase	7	0.157627	0.0889142	-0.0242408	-0.092954		0.274113	0.761702
Ctsa	P16675	PPGB_MOUSE	Lysosomal protective protein	4	0.157548	0.41603	-0.378309	-0.119827		1.0419	0.269874
Rad23a	P54726	RD23A_MOUSE	UV excision repair protein RAD23 homolog A	7	0.157524	0.174965	-0.0202761	-0.00283591		0.240994	0.748429
Cenpv	Q9CXS4	CENPV_MOUSE	Centromere protein V	3	0.157193	0.44374	-0.358335	-0.0717878		1.80261	0.168505
Palm	Q9Z0P4	PALM_MOUSE	Paralemmin-1	3	0.156654	0.3949	-0.116529	0.121718		0.531374	0.471504
Ppia	P17742	PPIA_MOUSE	Peptidyl-prolyl cis-trans isomerase A	4	0.156305	0.318699	-0.233823	-0.0714289		1.16327	0.310935
Itga7	Q61738	ITA7_MOUSE	Integrin alpha-7	10	0.155907	0.269185	-0.154135	-0.0408567		0.649672	0.476802
Psmc3	O88685	PRS6A_MOUSE	26S proteasome regulatory subunit 6A	14	0.155667	0.154036	-0.054561	-0.0561914		0.228871	0.758506
Scn5a	Q9JJV9	SCN5A_MOUSE	Sodium channel protein type 5 subunit alpha	11	0.155271	-0.271084	0.432935	0.00658003		0.311374	0.592104
Comtd1	Q8BIG7	CMTD1_MOUSE	Catechol O-methyltransferase domain-containing protein 1	3	0.155181	0.27242	0.00910695	0.126347		0.891385	0.423471
Endog	O08600	NUCG_MOUSE	Endonuclease G, mitochondrial	10	0.154683	0.255473	-0.118354	-0.0175641		1.59926	0.32227
Dlst	Q9D2G2	ODO2_MOUSE	Dihydrolipoyllysine-residue succinyltransferase component of 2-oxoglutarate dehydrogenase complex, mitochondrial	13	0.154531	-0.228329	0.0873302	-0.29553		0.449587	0.581482
Mrpl47	Q8K2Y7	RM47_MOUSE	39S ribosomal protein L47, mitochondrial	6	0.154511	0.0796601	0.161689	0.0868381		0.157163	0.796461
Optn	Q8K3K8	OPTN_MOUSE	Optineurin	6	0.15425	0.735555	-0.610797	-0.0294908		0.436821	0.416843
Grn	P28798	GRN_MOUSE	Progranulin	3	0.153904	0.731045	-0.829376	-0.252235		1.60688	0.114086
Sh3bgrl	Q9JJU8	SH3L1_MOUSE	SH3 domain-binding glutamic acid-rich-like protein	4	0.153861	0.255715	-0.121958	-0.0201041		0.0619787	0.872919
Ndrg2	Q9QYG0	NDRG2_MOUSE	Protein NDRG2	16	0.153457	0.0951862	-0.0935481	-0.151819		0.84437	0.510029
Supv3l1	Q80YD1	SUV3_MOUSE	ATP-dependent RNA helicase SUPV3L1, mitochondrial	15	0.1534	0.0205104	0.0136312	-0.119258		0.18176	0.829341
Uso1	Q9Z1Z0	USO1_MOUSE	General vesicular transport factor p115	13	0.153341	0.35578	-0.0148525	0.187587		0.204539	0.697565
Pcbp2	Q61990	PCBP2_MOUSE	Poly(rC)-binding protein 2	4	0.153311	0.0512177	0.0700035	-0.0320896		0.752114	0.682194
Eef1g	Q9D8N0	EF1G_MOUSE	Elongation factor 1-gamma	12	0.153288	-0.0733207	0.172876	-0.0537326		0.38854	0.729785
Emc8	O70378	EMC8_MOUSE	ER membrane protein complex subunit 8	6	0.15312	0.28159	0.0497249	0.178194		0.694339	0.449984
Pgam2	O70250	PGAM2_MOUSE	Phosphoglycerate mutase 2	15	0.153001	0.00033315	0.144588	-0.00807985		0.735504	0.646511
Myh10	Q61879	MYH10_MOUSE	Myosin-10	13	0.152854	0.258726	-0.286379	-0.180507		1.32536	0.265551
Slc25a29	Q8BL03	MCATL_MOUSE	Mitochondrial basic amino acids transporter	2	0.152847	0.188109	-0.277471	-0.242209		0.0742145	0.837145
Tsg101	Q61187	TS101_MOUSE	Tumor susceptibility gene 101 protein	7	0.15268	0.186064	-0.0122913	0.0210927		0.444963	0.644318
Myo1d	Q5SYD0	MYO1D_MOUSE	Unconventional myosin-Id	10	0.151829	0.622381	-0.168392	0.302159		0.768443	0.317773
Sae1	Q9R1T2	SAE1_MOUSE	SUMO-activating enzyme subunit 1	8	0.151793	0.0988296	-0.128647	-0.18161		0.0787678	0.857139
Cops7a	Q9CZ04	CSN7A_MOUSE	COP9 signalosome complex subunit 7a	4	0.151785	-0.159416	-0.166429	-0.477629		0.974276	0.305814
Clint1	Q99KN9	EPN4_MOUSE	Clathrin interactor 1	8	0.151193	-0.218011	0.247398	-0.121806		0.400723	0.628808
Psmd4	O35226	PSMD4_MOUSE	26S proteasome non-ATPase regulatory subunit 4	9	0.150906	0.360475	-0.318211	-0.108641		0.775028	0.366252
Ube2d1	P61080	UB2D1_MOUSE	Ubiquitin-conjugating enzyme E2 D1	2	0.15062	0.136173	-0.122439	-0.136887		0.671708	0.528614
Cavin3	Q91VJ2	CAVN3_MOUSE	Caveolae-associated protein 3	6	0.149595	0.379853	-0.307824	-0.0775658		1.99322	0.174447
Snrpb;Snrpn	P27048;P63163	RSMB_MOUSE;RSMN_MOUSE	Small nuclear ribonucleoprotein-associated protein B	3	0.149535	0.52023	-0.293058	0.077637		1.2213	0.239956
Nono	Q99K48	NONO_MOUSE	Non-POU domain-containing octamer-binding protein	10	0.149461	0.292437	-0.236524	-0.0935488		0.97849	0.359303
Preb	Q9WUQ2	PREB_MOUSE	Prolactin regulatory element-binding protein	4	0.149421	-0.168608	0.17012	-0.147909		0.128049	0.82905
Nckap1	P28660	NCKP1_MOUSE	Nck-associated protein 1	3	0.149417	0.677142	-0.497263	0.0304619		1.28726	0.184964
Eftud2	O08810	U5S1_MOUSE	116 kDa U5 small nuclear ribonucleoprotein component	12	0.149201	0.329401	-0.0302731	0.149927		0.491043	0.515289
Ndufa5	Q9CPP6	NDUA5_MOUSE	NADH dehydrogenase [ubiquinone] 1 alpha subcomplex subunit 5	7	0.149151	-0.312771	0.0510015	-0.41092		0.259209	0.63706
Vldlr	P98156	VLDLR_MOUSE	Very low-density lipoprotein receptor	17	0.148948	0.352504	-0.198743	0.00481319		1.10015	0.327632
Ssb	P32067	LA_MOUSE	Lupus La protein homolog	9	0.148927	0.375874	-0.053401	0.173546		1.36818	0.27688
Lmnb1	P14733	LMNB1_MOUSE	Lamin-B1	30	0.14885	0.379326	-0.283155	-0.0526791		1.21496	0.273789
Tatdn1	Q6P8M1	TATD1_MOUSE	Putative deoxyribonuclease TATDN1	7	0.14879	0.215016	-0.0265395	0.0396862		0.358704	0.665441
Serpina10	Q8R121	ZPI_MOUSE	Protein Z-dependent protease inhibitor	2	0.148527	-0.793559	1.18548	0.24339		0.988676	0.187815
Trim72	Q1XH17	TRI72_MOUSE	Tripartite motif-containing protein 72	23	0.14766	0.0611038	-0.0559034	-0.14246		0.56168	0.639495
Hnrnpk	P61979	HNRPK_MOUSE	Heterogeneous nuclear ribonucleoprotein K	18	0.147401	0.119853	-0.155389	-0.182938		1.00959	0.416751
Tom1l2	Q5SRX1	TM1L2_MOUSE	TOM1-like protein 2	8	0.147224	0.312977	-0.181469	-0.0157166		0.568607	0.482652
Hspa2	P17156	HSP72_MOUSE	Heat shock-related 70 kDa protein 2	6	0.147072	0.187457	-0.194908	-0.154524		0.160398	0.756257
Cr1l	Q64735	CR1L_MOUSE	Complement component receptor 1-like protein	4	0.146838	0.342518	-0.235109	-0.039429		0.683815	0.41931
Hspg2	Q05793	PGBM_MOUSE	Basement membrane-specific heparan sulfate proteoglycan core protein	75	0.146774	0.263587	-0.234724	-0.117911		1.88122	0.231431
Acp6	Q8BP40	PPA6_MOUSE	Lysophosphatidic acid phosphatase type 6	8	0.146612	-0.066611	0.121528	-0.0916958		0.0523793	0.922985
Dock9	Q8BIK4	DOCK9_MOUSE	Dedicator of cytokinesis protein 9	5	0.146433	0.805894	-0.77712	-0.117659		0.433784	0.402262
Ptpmt1	Q66GT5	PTPM1_MOUSE	Phosphatidylglycerophosphatase and protein-tyrosine phosphatase 1	4	0.146289	0.0739813	-0.170216	-0.242524		0.315782	0.637062
Parva	Q9EPC1	PARVA_MOUSE	Alpha-parvin	6	0.146271	0.207603	-0.0345751	0.0267569		0.530542	0.598239
Casp7	P97864	CASP7_MOUSE	Caspase-7	3	0.145905	0.533326	-0.34259	0.0448306		0.699239	0.359755
Naa50	Q6PGB6	NAA50_MOUSE	N-alpha-acetyltransferase 50	3	0.145421	-0.0591246	0.380806	0.176261		1.33584	0.277038
Nsun2	Q1HFZ0	NSUN2_MOUSE	tRNA (cytosine(34)-C(5))-methyltransferase	6	0.145188	0.0269581	0.0718854	-0.0463441		0.0256548	0.956637
Trappc5	Q9CQA1	TPPC5_MOUSE	Trafficking protein particle complex subunit 5	5	0.144973	0.275408	-0.133636	-0.00320021		0.464835	0.5651
Safb	D3YXK2	SAFB1_MOUSE	Scaffold attachment factor B1	12	0.144953	0.130486	0.208175	0.193708		0.477105	0.543504
Myh11	O08638	MYH11_MOUSE	Myosin-11	40	0.144866	0.35159	-0.325452	-0.118727		0.530505	0.446488
Stag2	O35638	STAG2_MOUSE	Cohesin subunit SA-2	2	0.144792	0.439096	-0.331649	-0.0373443		0.617717	0.397954
Mapre2	Q8R001	MARE2_MOUSE	Microtubule-associated protein RP/EB family member 2	11	0.144692	0.189019	-0.116045	-0.0717189		1.00455	0.450219
Ranbp2	Q9ERU9	RBP2_MOUSE	E3 SUMO-protein ligase RanBP2	14	0.144331	0.441331	-0.236968	0.0600316		0.766602	0.371346
Tmco1	Q921L3	TMCO1_MOUSE	Calcium load-activated calcium channel	2	0.144133	0.0834421	0.05804	-0.00265121		0.0160265	0.965658
Ppp1r12b	Q8BG95	MYPT2_MOUSE	Protein phosphatase 1 regulatory subunit 12B	22	0.143978	0.20724	-0.126836	-0.0635751		1.20225	0.402072
Fmo1	P50285	FMO1_MOUSE	Dimethylaniline monooxygenase [N-oxide-forming] 1	4	0.14381	0.692621	-0.155556	0.393255		1.10564	0.221287
Hsd17b4	P51660	DHB4_MOUSE	Peroxisomal multifunctional enzyme type 2	17	0.143607	0.0393744	-0.082456	-0.186688		0.449038	0.643247
Coq3	Q8BMS4	COQ3_MOUSE	Ubiquinone biosynthesis O-methyltransferase, mitochondrial	9	0.142875	-0.134543	-0.0411228	-0.318541		0.603447	0.507106
Nt5c3a	Q9D020	5NT3A_MOUSE	Cytosolic 5'-nucleotidase 3A	13	0.142332	0.199301	-0.0555118	0.00145658		0.217868	0.755202
Romo1	P60603	ROMO1_MOUSE	Reactive oxygen species modulator 1	2	0.142255	0.333366	-0.220819	-0.0297089		1.05267	0.339623
Slc8a1	P70414	NAC1_MOUSE	Sodium/calcium exchanger 1	13	0.14187	-0.0911887	0.10426	-0.128799		0.128445	0.858013
Irf3	P70671	IRF3_MOUSE	Interferon regulatory factor 3	3	0.141747	0.288331	-0.205709	-0.0591259		0.0396917	0.905626
Eif3g	Q9Z1D1	EIF3G_MOUSE	Eukaryotic translation initiation factor 3 subunit G	5	0.140788	0.229355	-0.058382	0.0301857		1.30545	0.405426
Lasp1	Q61792	LASP1_MOUSE	LIM and SH3 domain protein 1	9	0.140723	0.411712	-0.376226	-0.105237		1.09142	0.264414
Usp5	P56399	UBP5_MOUSE	Ubiquitin carboxyl-terminal hydrolase 5	28	0.139644	0.142619	0.0351578	0.0381333		0.581608	0.643044
Ciao2b	Q9D187	CIA2B_MOUSE	Cytosolic iron-sulfur assembly component 2B	2	0.139561	0.0678288	-0.269602	-0.341334		0.551371	0.449756
Pycr3	Q9DCC4	P5CR3_MOUSE	Pyrroline-5-carboxylate reductase 3	2	0.139498	0.152438	-0.117737	-0.104798		0.419393	0.637082
Uqcrq	Q9CQ69	QCR8_MOUSE	Cytochrome b-c1 complex subunit 8	6	0.139463	0.00712522	0.0878245	-0.0445134		0.000736838	0.997339
C2cd2	E9Q3C1	C2CD2_MOUSE	C2 domain-containing protein 2	3	0.139194	0.113022	-0.552731	-0.578904		0.353895	0.476044
Nfs1	Q9Z1J3	NFS1_MOUSE	Cysteine desulfurase, mitochondrial	18	0.138895	-0.022302	0.00932376	-0.151873		0.197605	0.820876
Gimap4	Q99JY3	GIMA4_MOUSE	GTPase IMAP family member 4	9	0.138633	0.426654	-0.104849	0.183171		1.22411	0.279499
Ddx39b	Q9Z1N5	DX39B_MOUSE	Spliceosome RNA helicase Ddx39b	11	0.138441	0.299104	-0.215072	-0.05441		1.10627	0.343759
Hnrnpdl	Q9Z130	HNRDL_MOUSE	Heterogeneous nuclear ribonucleoprotein D-like	3	0.138359	0.180625	-0.203717	-0.161451		1.15863	0.364484
Rwdd1	Q9CQK7	RWDD1_MOUSE	RWD domain-containing protein 1	2	0.138214	0.316304	0.115808	0.293898		0.702023	0.398528
Sec23a	Q01405	SC23A_MOUSE	Protein transport protein Sec23A	10	0.137888	0.170308	-0.15627	-0.123849		0.797724	0.471983
Mindy2	Q6PDI6	MINY2_MOUSE	Ubiquitin carboxyl-terminal hydrolase MINDY-2	4	0.137728	-0.860559	0.755767	-0.24252		1.42431	0.141274
Xrn1	P97789	XRN1_MOUSE	5'-3' exoribonuclease 1	2	0.137654	0.337975	-0.583884	-0.383563		0.101916	0.766046
Lin7c	O88952	LIN7C_MOUSE	Protein lin-7 homolog C	7	0.137526	0.262238	-0.476895	-0.352183		0.699477	0.339829
Synpo	Q8CC35	SYNPO_MOUSE	Synaptopodin	8	0.136823	0.141237	-0.0350978	-0.0306832		0.21368	0.790038
Synpo2l	Q8BWB1	SYP2L_MOUSE	Synaptopodin 2-like protein	16	0.136651	0.307954	-0.344332	-0.17303		2.75945	0.122695
Cpeb3	Q7TN99	CPEB3_MOUSE	Cytoplasmic polyadenylation element-binding protein 3	4	0.136572	0.175627	0.0226812	0.0617364		0.0526824	0.905409
Gpc4	P51655	GPC4_MOUSE	Glypican-4	4	0.136463	0.866316	-0.900436	-0.170584		1.21049	0.154417
Vdac1	Q60932	VDAC1_MOUSE	Voltage-dependent anion-selective channel protein 1	17	0.136339	0.061238	-0.164624	-0.239725		2.40208	0.243981
Hagh	Q99KB8	GLO2_MOUSE	Hydroxyacylglutathione hydrolase, mitochondrial	6	0.135767	0.12074	-0.0275316	-0.0425587		0.190968	0.811336
Ehd4	Q9EQP2	EHD4_MOUSE	EH domain-containing protein 4	15	0.135494	0.152986	-0.115103	-0.0976102		0.657322	0.559393
Rabggta	Q9JHK4	PGTA_MOUSE	Geranylgeranyl transferase type-2 subunit alpha	11	0.135337	-0.208602	-0.0409759	-0.384914		0.607084	0.458941
Pex6	Q99LC9	PEX6_MOUSE	Peroxisome assembly factor 2	4	0.134975	0.318345	-0.15371	0.0296602		0.162394	0.748982
Emc2	Q9CRD2	EMC2_MOUSE	ER membrane protein complex subunit 2	6	0.134713	-0.178291	0.0637732	-0.249231		0.214769	0.749393
Tuba4a	P68368	TBA4A_MOUSE	Tubulin alpha-4A chain	17	0.134534	-0.0291421	0.222262	0.0585864		0.0998885	0.84848
Nfia	Q02780	NFIA_MOUSE	Nuclear factor 1 A-type	4	0.133962	0.211836	-0.126783	-0.0489086		0.0714849	0.865008
Cars	Q9ER72	SYCC_MOUSE	Cysteine--tRNA ligase, cytoplasmic	6	0.133826	-0.0921628	0.213874	-0.0121152		0.163268	0.808925
Pdcd5	P56812	PDCD5_MOUSE	Programmed cell death protein 5	5	0.133754	-0.0526015	0.188866	0.00251102		0.499975	0.683475
Tbcb	Q9D1E6	TBCB_MOUSE	Tubulin-folding cofactor B	6	0.133558	-0.106529	0.213491	-0.0265964		0.0651057	0.891472
Mfn1	Q811U4	MFN1_MOUSE	Mitofusin-1	15	0.133416	0.0924203	0.0964053	0.0554097		0.251269	0.776848
Ndufb7	Q9CR61	NDUB7_MOUSE	NADH dehydrogenase [ubiquinone] 1 beta subcomplex subunit 7	9	0.133166	0.154367	-0.0454191	-0.0242182		0.0760151	0.883644
Sorbs2	Q3UTJ2	SRBS2_MOUSE	Sorbin and SH3 domain-containing protein 2	19	0.133144	0.091341	-0.0359634	-0.0777667		0.158656	0.835416
COA4	Q8BT51	COA4_MOUSE	Cytochrome c oxidase assembly factor 4 homolog, mitochondrial	2	0.132989	0.0550334	-0.124878	-0.202834		0.0361782	0.921031
Aldh1a1	P24549	AL1A1_MOUSE	Retinal dehydrogenase 1	7	0.132795	-0.175406	0.0609684	-0.247233		0.0377088	0.920894
Srrt	Q99MR6	SRRT_MOUSE	Serrate RNA effector molecule homolog	10	0.132775	-0.595015	0.725779	-0.00201162		0.230588	0.591692
Dek	Q7TNV0	DEK_MOUSE	Protein DEK	5	0.132568	0.157165	-0.281778	-0.257182		1.29374	0.276575
Alyref	O08583	THOC4_MOUSE	THO complex subunit 4	5	0.132398	0.174956	-0.0740449	-0.0314865		0.361328	0.695311
Gpt	Q8QZR5	ALAT1_MOUSE	Alanine aminotransferase 1	11	0.132238	-0.0486323	0.0774558	-0.103415		0.121328	0.884721
Tns3	Q5SSZ5	TENS3_MOUSE	Tensin-3	2	0.13217	0.214654	-0.320408	-0.237925		0.746854	0.382599
Cpn2	Q9DBB9	CPN2_MOUSE	Carboxypeptidase N subunit 2	5	0.131983	0.317681	0.0843344	0.270033		0.545691	0.466426
Col15a1	O35206	COFA1_MOUSE	Collagen alpha-1(XV) chain	9	0.131934	0.201294	-0.192936	-0.123576		1.91428	0.27672
Gnb1	P62874	GBB1_MOUSE	Guanine nucleotide-binding protein G(I)/G(S)/G(T) subunit beta-1	8	0.131859	0.431384	-0.343655	-0.0441294		2.23578	0.140094
Lclat1	Q3UN02	LCLT1_MOUSE	Lysocardiolipin acyltransferase 1	8	0.131487	0.0249176	0.0906979	-0.015871		0.0699533	0.916496
Ap1m1	P35585	AP1M1_MOUSE	AP-1 complex subunit mu-1	5	0.131447	0.154066	-0.132854	-0.110235		0.314475	0.68744
Dap3	Q9ER88	RT29_MOUSE	28S ribosomal protein S29, mitochondrial	11	0.131389	0.0794439	0.0808048	0.0288598		0.194529	0.82226
Cisd1	Q91WS0	CISD1_MOUSE	CDGSH iron-sulfur domain-containing protein 1	5	0.131093	0.0351772	0.0655317	-0.0303837		0.177997	0.85898
Osbpl11	Q8CI95	OSB11_MOUSE	Oxysterol-binding protein-related protein 11	3	0.130992	0.271787	-0.156793	-0.0159973		0.245795	0.695324
Ehd1	Q9WVK4	EHD1_MOUSE	EH domain-containing protein 1	16	0.130943	0.309942	-0.255979	-0.0769796		2.28675	0.189416
Myh14	Q6URW6	MYH14_MOUSE	Myosin-14	42	0.130684	0.384304	-0.226601	0.0270189		1.57438	0.24378
Stat3	P42227	STAT3_MOUSE	Signal transducer and activator of transcription 3	14	0.130648	0.57139	-0.394985	0.0457563		1.43123	0.18886
Acsf2	Q8VCW8	ACSF2_MOUSE	Medium-chain acyl-CoA ligase ACSF2, mitochondrial	11	0.130622	0.00644207	-0.159149	-0.28333		0.756062	0.447287
Bcam	Q9R069	BCAM_MOUSE	Basal cell adhesion molecule	14	0.130122	0.171954	-0.0726328	-0.0308005		0.690434	0.583947
Pak2	Q8CIN4	PAK2_MOUSE	Serine/threonine-protein kinase PAK 2	9	0.129606	-0.0869951	-0.0173537	-0.233955		0.098745	0.852619
Hnrnph2	P70333	HNRH2_MOUSE	Heterogeneous nuclear ribonucleoprotein H2	4	0.129435	0.291025	-0.231127	-0.0695365		0.910101	0.383008
Rtn3	Q9ES97	RTN3_MOUSE	Reticulon-3	2	0.129375	0.307206	-0.137632	0.040199		0.553042	0.510324
Relch	Q148V7	RELCH_MOUSE	RAB11-binding protein RELCH	6	0.129121	0.495352	-0.377167	-0.0109358		0.588798	0.395184
Mrpl13	Q9D1P0	RM13_MOUSE	39S ribosomal protein L13, mitochondrial	9	0.128959	0.259825	-0.0508413	0.080025		0.205652	0.740139
Itgav	P43406	ITAV_MOUSE	Integrin alpha-V	8	0.128872	0.216316	-0.27383	-0.186386		0.486141	0.498678
Eng	Q63961	EGLN_MOUSE	Endoglin	4	0.128525	-0.405376	0.022144	-0.511758		0.268822	0.593694
Pecr	Q99MZ7	PECR_MOUSE	Peroxisomal trans-2-enoyl-CoA reductase	4	0.128254	0.0238037	-0.140642	-0.245093		0.74697	0.47954
Gpd1l	Q3ULJ0	GPD1L_MOUSE	Glycerol-3-phosphate dehydrogenase 1-like protein	5	0.127073	0.112384	-0.170973	-0.185662		3.06946	0.220824
Cltb	Q6IRU5	CLCB_MOUSE	Clathrin light chain B	4	0.126943	0.184318	-0.160102	-0.102727		1.61733	0.347171
Mrpl41	Q9CQN7	RM41_MOUSE	39S ribosomal protein L41, mitochondrial	3	0.126878	0.0228853	0.132918	0.0289259		0.567633	0.704217
Ppp2r5a	Q6PD03	2A5A_MOUSE	Serine/threonine-protein phosphatase 2A 56 kDa regulatory subunit alpha isoform	10	0.126828	0.193295	-0.244884	-0.178418		2.01802	0.22966
Tax1bp1	Q3UKC1	TAXB1_MOUSE	Tax1-binding protein 1 homolog	2	0.12673	0.811601	0.114532	0.799403		0.371519	0.442634
Palld	Q9ET54	PALLD_MOUSE	Palladin	19	0.126659	0.0357555	-0.0457605	-0.136664		0.264276	0.780382
Mtnd1	P03888	NU1M_MOUSE	NADH-ubiquinone oxidoreductase chain 1	5	0.126623	-0.0334345	-0.0418053	-0.201863		0.0441115	0.918695
Dhrs7c	Q8CHS7	DRS7C_MOUSE	Dehydrogenase/reductase SDR family member 7C	7	0.12611	0.14022	0.0377862	0.0518958		0.374318	0.723837
Vwa1	Q8R2Z5	VWA1_MOUSE	von Willebrand factor A domain-containing protein 1	5	0.12597	0.109376	-0.000188192	-0.0167828		0.147191	0.852725
Msn	P26041	MOES_MOUSE	Moesin	29	0.125362	0.144782	-0.141793	-0.122373		1.13813	0.437471
Khsrp	Q3U0V1	FUBP2_MOUSE	Far upstream element-binding protein 2	8	0.125267	0.348889	-0.19614	0.027483		1.5524	0.266946
Fam173a	Q501J2	F173A_MOUSE	Protein N-lysine methyltransferase FAM173A	5	0.125205	1.27755	-1.21897	-0.0666297		1.71069	0.0778693
Hnrnpu	Q8VEK3	HNRPU_MOUSE	Heterogeneous nuclear ribonucleoprotein U	13	0.125166	0.250104	-0.272601	-0.147664		2.04768	0.20578
Actl6a	Q9Z2N8	ACL6A_MOUSE	Actin-like protein 6A	7	0.124853	0.056372	0.153708	0.0852261		0.434788	0.680284
Atp5mf	P56135	ATPK_MOUSE	ATP synthase subunit f, mitochondrial	4	0.124831	-0.281365	0.0337241	-0.372471		0.298878	0.62334
Ctnna1	P26231	CTNA1_MOUSE	Catenin alpha-1	28	0.124754	0.144537	-0.0364854	-0.0167023		0.720358	0.627832
Cct4	P80315	TCPD_MOUSE	T-complex protein 1 subunit delta	15	0.124668	0.137532	-0.0375172	-0.0246534		0.229373	0.790854
Pfdn1	Q9CWM4	PFD1_MOUSE	Prefoldin subunit 1	5	0.124607	0.182025	-0.211811	-0.154394		0.212461	0.713032
Hint1	P70349	HINT1_MOUSE	Histidine triad nucleotide-binding protein 1	3	0.124291	0.172981	-0.263639	-0.214949		1.35999	0.286784
Casp6	O08738	CASP6_MOUSE	Caspase-6	3	0.12425	0.832439	-0.267512	0.440676		0.219802	0.597682
Rad23b	P54728	RD23B_MOUSE	UV excision repair protein RAD23 homolog B	3	0.124131	0.134995	-0.0886609	-0.0777963		0.225233	0.769859
Rbmxl1	Q91VM5	RMXL1_MOUSE	RNA binding motif protein, X-linked-like-1	11	0.124106	0.497139	-0.453142	-0.0801093		1.14136	0.233472
Pebp1	P70296	PEBP1_MOUSE	Phosphatidylethanolamine-binding protein 1	6	0.123995	0.0276569	-0.00759379	-0.103932		0.148257	0.86201
Fahd1	Q8R0F8	FAHD1_MOUSE	Acylpyruvase FAHD1, mitochondrial	4	0.123697	0.0486358	0.0259666	-0.0490945		0.186017	0.859676
Gstm1	P10649	GSTM1_MOUSE	Glutathione S-transferase Mu 1	11	0.123527	0.278367	-0.230952	-0.0761112		1.18571	0.333908
Cct3	P80318	TCPG_MOUSE	T-complex protein 1 subunit gamma	17	0.122646	-0.0336151	0.123616	-0.0326452		0.133264	0.87806
Psma1	Q9R1P4	PSA1_MOUSE	Proteasome subunit alpha type-1	10	0.122163	0.259003	-0.239735	-0.102895		0.801714	0.408978
Zpr1	Q62384	ZPR1_MOUSE	Zinc finger protein ZPR1	4	0.12213	0.514581	0.139015	0.531467		0.184344	0.655178
Eif4g3	Q80XI3	IF4G3_MOUSE	Eukaryotic translation initiation factor 4 gamma 3	7	0.121564	0.523835	-0.239947	0.162325		0.726351	0.365123
Ywhag	P61982	1433G_MOUSE	14-3-3 protein gamma	7	0.121364	0.261984	-0.190812	-0.0501925		1.31959	0.34219
Scarb2	O35114	SCRB2_MOUSE	Lysosome membrane protein 2	5	0.120338	0.245677	0.0461976	0.171537		0.235513	0.707719
H2afj;Hist1h2ab;Hist1h2ac;Hist1h2ad;Hist1h2ae;Hist1h2af;Hist1h2ag;Hist1h2ah;Hist1h2ai;Hist1h2ak;Hist1h2an;Hist1h2ao;Hist1h2ap;Hist3h2a	C0HKE1;C0HKE2;C0HKE3;C0HKE4;C0HKE5;C0HKE6;C0HKE7;C0HKE8;C0HKE9;Q8BFU2;Q8CGP5;Q8CGP6;Q8CGP7;Q8R1M2	H2A1B_MOUSE;H2A1C_MOUSE;H2A1D_MOUSE;H2A1E_MOUSE;H2A1F_MOUSE;H2A1G_MOUSE;H2A1H_MOUSE;H2A1I_MOUSE;H2A1K_MOUSE;H2A1N_MOUSE;H2A1O_MOUSE;H2A1P_MOUSE;H2A3_MOUSE;H2AJ_MOUSE	Histone H2A type 1-B	6	0.120067	0.26838	-0.35586	-0.207547		2.97607	0.113597
Tufm	Q8BFR5	EFTU_MOUSE	Elongation factor Tu, mitochondrial	23	0.119685	-0.0259247	-0.00115681	-0.146766		0.371278	0.76957
Usp4	P35123	UBP4_MOUSE	Ubiquitin carboxyl-terminal hydrolase 4	11	0.119681	0.0925957	0.22604	0.198954		0.239859	0.69518
Mycbp	Q9EQS3	MYCBP_MOUSE	c-Myc-binding protein	4	0.11932	0.20053	-0.0616744	0.019536		0.462379	0.644016
Ctps1	P70698	PYRG1_MOUSE	CTP synthase 1	12	0.119231	0.385608	-0.516102	-0.249725		0.995097	0.253748
Afg3l1	Q920A7	AFG31_MOUSE	AFG3-like protein 1	7	0.119171	-0.0294078	-0.244108	-0.392687		0.477475	0.479706
Nup93	Q8BJ71	NUP93_MOUSE	Nuclear pore complex protein Nup93	7	0.118642	0.423483	-0.315044	-0.0102037		2.22049	0.151574
Rps6kb1	Q8BSK8	KS6B1_MOUSE	Ribosomal protein S6 kinase beta-1	2	0.118124	-0.14142	0.47185	0.212306		0.228652	0.63862
Dip2a	Q8BWT5	DIP2A_MOUSE	Disco-interacting protein 2 homolog A	4	0.118076	0.458965	-0.318515	0.0223729		1.14708	0.265521
Anxa3	O35639	ANXA3_MOUSE	Annexin A3	11	0.11807	0.0984227	-0.0577625	-0.0774101		0.519852	0.702652
Tapt1	Q4VBD2	TAPT1_MOUSE	Transmembrane anterior posterior transformation protein 1	3	0.117901	0.107483	-0.131866	-0.142283		0.504955	0.612985
Cds2	Q99L43	CDS2_MOUSE	Phosphatidate cytidylyltransferase 2	4	0.117708	0.319347	-0.22316	-0.0215213		0.581532	0.473887
Ptgr2	Q8VDQ1	PTGR2_MOUSE	Prostaglandin reductase 2	12	0.117688	0.115822	-0.0477943	-0.0496604		0.246549	0.794985
Vamp3	P63024	VAMP3_MOUSE	Vesicle-associated membrane protein 3	4	0.117557	0.0838976	-0.151802	-0.185461		0.479354	0.593098
Mrps18c	Q8R2L5	RT18C_MOUSE	28S ribosomal protein S18c, mitochondrial	2	0.11722	-0.035813	0.0443004	-0.108733		0.0440383	0.943651
Lama5	Q61001	LAMA5_MOUSE	Laminin subunit alpha-5	33	0.11704	0.544868	-0.537442	-0.109614	+	3.82517	0.0355699		+		+		+	0.107159	2.77681	3.48939e-05	3.70859	0.0900913	2.8363
Lrrc47	Q505F5	LRC47_MOUSE	Leucine-rich repeat-containing protein 47	7	0.117038	0.363717	-0.276225	-0.0295458		1.68453	0.226286
Eif4a2	P10630	IF4A2_MOUSE	Eukaryotic initiation factor 4A-II	4	0.117036	0.00662486	-0.0736183	-0.18403		0.0948593	0.858769
Abcf1	Q6P542	ABCF1_MOUSE	ATP-binding cassette sub-family F member 1	9	0.116514	0.14254	0.023448	0.0494744		0.106573	0.860341
Rars2	Q3U186	SYRM_MOUSE	Probable arginine--tRNA ligase, mitochondrial	9	0.116405	0.0324984	0.10829	0.0243832		0.151091	0.85811
Tiprl	Q8BH58	TIPRL_MOUSE	TIP41-like protein	8	0.116404	-0.25105	0.542025	0.17457		0.932559	0.291008
Mb	P04247	MYG_MOUSE	Myoglobin	16	0.116296	0.0649703	-0.0355355	-0.0868616		0.372876	0.771826
Dpp9	Q8BVG4	DPP9_MOUSE	Dipeptidyl peptidase 9	6	0.116128	0.0318538	-0.578132	-0.662407		0.614571	0.333328
Adsl	P54822	PUR8_MOUSE	Adenylosuccinate lyase	12	0.115477	0.136137	0.00787163	0.0285311		0.104228	0.869139
Pcyt1a	P49586	PCY1A_MOUSE	Choline-phosphate cytidylyltransferase A	8	0.114969	0.30687	-0.135986	0.0559155		1.69466	0.293333
Gpi	P06745	G6PI_MOUSE	Glucose-6-phosphate isomerase	21	0.114936	0.151988	0.0201705	0.057223		0.11632	0.852706
Washc1	Q8VDD8	WASH1_MOUSE	WASH complex subunit 1	4	0.11471	1.16253	-0.745273	0.302544		0.182303	0.623085
Exoc5	Q3TPX4	EXOC5_MOUSE	Exocyst complex component 5	5	0.114058	0.098129	-0.0607538	-0.0766834		0.0508106	0.920688
Vps29	Q9QZ88	VPS29_MOUSE	Vacuolar protein sorting-associated protein 29	5	0.113584	0.261558	-0.29083	-0.142856		1.86883	0.217462
Chchd6	Q91VN4	MIC25_MOUSE	MICOS complex subunit Mic25	6	0.113166	0.112809	-0.061024	-0.0613813		0.398047	0.736483
Nnt	Q61941	NNTM_MOUSE	NAD(P) transhydrogenase, mitochondrial	3	0.113134	-0.338907	0.0980511	-0.35399		0.0756585	0.840111
Exog	Q8C163	EXOG_MOUSE	Nuclease EXOG, mitochondrial	3	0.112724	-0.00283305	0.07982	-0.0357367		0.052955	0.942168
Atp5md	Q78IK2	ATPMD_MOUSE	ATP synthase membrane subunit DAPIT, mitochondrial	2	0.112569	0.0215057	-0.0935078	-0.184571		0.130958	0.825819
Pex5	O09012	PEX5_MOUSE	Peroxisomal targeting signal 1 receptor	3	0.112429	-0.363612	0.0804984	-0.395543		0.0197192	0.943539
Enpp4	Q8BTJ4	ENPP4_MOUSE	Bis(5'-adenosyl)-triphosphatase enpp4	3	0.112386	0.22254	0.106785	0.216938		0.561948	0.509437
Plg	P20918	PLMN_MOUSE	Plasminogen	20	0.112265	-0.214022	-0.0671463	-0.393433		0.369733	0.569763
Npepl1	Q6NSR8	PEPL1_MOUSE	Probable aminopeptidase NPEPL1	9	0.1118	0.056564	-0.0386912	-0.0939267		0.187803	0.839405
Arpc4	P59999	ARPC4_MOUSE	Actin-related protein 2/3 complex subunit 4	6	0.111142	0.14791	-0.116894	-0.0801255		0.35365	0.698982
Col6a6	Q8C6K9	CO6A6_MOUSE	Collagen alpha-6(VI) chain	35	0.11103	-0.119901	0.0388489	-0.192082		0.237289	0.781924
Tom1	O88746	TOM1_MOUSE	Target of Myb protein 1	7	0.110938	0.292852	-0.302093	-0.120179		2.12894	0.188653
Timm44	O35857	TIM44_MOUSE	Mitochondrial import inner membrane translocase subunit TIM44	17	0.110843	0.022281	0.0338853	-0.0546764		0.212749	0.876937
Pik3ca	P42337	PK3CA_MOUSE	Phosphatidylinositol 4,5-bisphosphate 3-kinase catalytic subunit alpha isoform	2	0.110816	0.0753417	0.201413	0.165939		0.0164128	0.95685
Hars2	Q99KK9	SYHM_MOUSE	Probable histidine--tRNA ligase, mitochondrial	13	0.110719	0.126699	-0.0162274	-0.000247002		0.163526	0.840711
Mrpl23	O35972	RM23_MOUSE	39S ribosomal protein L23, mitochondrial	4	0.110531	0.23077	0.0386639	0.158903		0.897904	0.451403
Abhd12	Q99LR1	ABD12_MOUSE	Lysophosphatidylserine lipase ABHD12	7	0.110456	0.194096	0.0590391	0.14268		0.130446	0.810266
Arl6ip1	Q9JKW0	AR6P1_MOUSE	ADP-ribosylation factor-like protein 6-interacting protein 1	2	0.110355	0.0555563	0.129691	0.074893		0.0145079	0.966597
Syne1	Q6ZWR6	SYNE1_MOUSE	Nesprin-1	29	0.110328	0.0386149	-0.25332	-0.325033		0.107043	0.79464
Mmut	P16332	MUTA_MOUSE	Methylmalonyl-CoA mutase, mitochondrial	10	0.110054	0.042133	0.0144167	-0.0535043		0.267686	0.853051
Kank2	Q8BX02	KANK2_MOUSE	KN motif and ankyrin repeat domain-containing protein 2	10	0.109899	0.00576973	-0.0650113	-0.16914		0.425109	0.705896
Ddx5	Q61656	DDX5_MOUSE	Probable ATP-dependent RNA helicase DDX5	17	0.109834	0.321836	-0.165229	0.046773		2.96263	0.186732
Fam98a	Q3TJZ6	FA98A_MOUSE	Protein FAM98A	7	0.109553	0.356024	0.117566	0.364037		1.10652	0.277014
Pa2g4	P50580	PA2G4_MOUSE	Proliferation-associated protein 2G4	15	0.109207	0.588295	-0.473422	0.00566673		2.29352	0.102126
Park7	Q99LX0	PARK7_MOUSE	Protein/nucleic acid deglycase DJ-1	11	0.108892	0.177382	-0.0768649	-0.00837453		0.651783	0.610418
Psmd12	Q9D8W5	PSD12_MOUSE	26S proteasome non-ATPase regulatory subunit 12	11	0.108779	0.338251	-0.209957	0.019515		1.81342	0.246103
Akr1e2	Q9DCT1	AKCL2_MOUSE	1,5-anhydro-D-fructose reductase	5	0.108547	0.445977	-0.258472	0.0789588		0.497891	0.466223
Glod4	Q9CPV4	GLOD4_MOUSE	Glyoxalase domain-containing protein 4	10	0.108522	0.0709432	-0.00200431	-0.0395835		0.198237	0.857998
Eif3b	Q8JZQ9	EIF3B_MOUSE	Eukaryotic translation initiation factor 3 subunit B	7	0.108246	0.168233	-0.0935841	-0.0335979		0.592903	0.623136
Rabggtb	P53612	PGTB2_MOUSE	Geranylgeranyl transferase type-2 subunit beta	4	0.107889	0.13263	-0.111205	-0.0864639		0.034899	0.929137
Gdi1	P50396	GDIA_MOUSE	Rab GDP dissociation inhibitor alpha	7	0.107681	0.303707	-0.271252	-0.0752255		0.973046	0.35923
Lars	Q8BMJ2	SYLC_MOUSE	Leucine--tRNA ligase, cytoplasmic	16	0.107218	0.178873	0.0692991	0.140954		0.324421	0.690398
Lsm8	Q6ZWM4	LSM8_MOUSE	U6 snRNA-associated Sm-like protein LSm8	3	0.107098	0.258297	-0.393512	-0.242313		1.0645	0.277216
Ddx19a	Q61655	DD19A_MOUSE	ATP-dependent RNA helicase DDX19A	6	0.106946	0.313866	-0.196756	0.0101633		1.11936	0.362115
Ppp1cb	P62141	PP1B_MOUSE	Serine/threonine-protein phosphatase PP1-beta catalytic subunit	6	0.106839	0.252155	-0.180351	-0.0350355		1.57524	0.326861
Tollip	Q9QZ06	TOLIP_MOUSE	Toll-interacting protein	5	0.106689	0.148057	-0.0672595	-0.0258916		0.131359	0.843688
Cmya5	Q70KF4	CMYA5_MOUSE	Cardiomyopathy-associated protein 5	36	0.106668	0.161959	-0.0900567	-0.0347656		0.543532	0.644333
Hspa9	P38647	GRP75_MOUSE	Stress-70 protein, mitochondrial	30	0.106173	-0.191628	0.180143	-0.117658		1.38343	0.460448
Mrps30	Q9D0G0	RT30_MOUSE	28S ribosomal protein S30, mitochondrial	7	0.106163	-0.197295	0.0956367	-0.207822		0.171207	0.792763
Psma5	Q9Z2U1	PSA5_MOUSE	Proteasome subunit alpha type-5	6	0.105903	0.299007	-0.18822	0.00488345		1.52668	0.306232
Prepl	Q8C167	PPCEL_MOUSE	Prolyl endopeptidase-like	5	0.105349	-0.00741959	-0.0636333	-0.176401		0.0413052	0.924533
Tardbp	Q921F2	TADBP_MOUSE	TAR DNA-binding protein 43	4	0.105284	0.152424	-0.13584	-0.0886993		0.392139	0.665504
Sod1	P08228	SODC_MOUSE	Superoxide dismutase [Cu-Zn]	11	0.105241	-0.128865	-0.0821377	-0.316243		0.25761	0.684986
Eif3c	Q8R1B4	EIF3C_MOUSE	Eukaryotic translation initiation factor 3 subunit C	14	0.104676	0.259683	-0.0542971	0.100711		1.34759	0.388618
Gnai2	P08752	GNAI2_MOUSE	Guanine nucleotide-binding protein G(i) subunit alpha-2	7	0.104663	0.342433	-0.308258	-0.0704883		2.96811	0.129854
Brk1	Q91VR8	BRK1_MOUSE	Protein BRICK1	2	0.104256	0.221153	-0.130793	-0.0138968		0.0141535	0.961558
Smco1	Q8CEZ1	SMCO1_MOUSE	Single-pass membrane and coiled-coil domain-containing protein 1	2	0.104237	-0.0595055	-0.453594	-0.617336		0.489555	0.401951
Mtnd4	P03911	NU4M_MOUSE	NADH-ubiquinone oxidoreductase chain 4	2	0.103871	0.225432	-0.220778	-0.0992168		0.644199	0.480151
Rab5b	P61021	RAB5B_MOUSE	Ras-related protein Rab-5B	5	0.103706	0.191277	-0.165209	-0.0776389		0.674117	0.522625
Septin11	Q8C1B7	SEP11_MOUSE	Septin-11	11	0.103547	0.128983	-0.0745684	-0.049132		0.196008	0.808992
Mat2b	Q99LB6	MAT2B_MOUSE	Methionine adenosyltransferase 2 subunit beta	7	0.103519	0.295839	-0.173598	0.0187216		0.685619	0.471881
Tbcc	Q8VCN9	TBCC_MOUSE	Tubulin-specific chaperone C	4	0.103266	0.328947	-0.245376	-0.0196953		0.599524	0.460979
Stk39	Q9Z1W9	STK39_MOUSE	STE20/SPS1-related proline-alanine-rich protein kinase	5	0.103203	0.480552	-0.268846	0.108503		1.34189	0.241114
Psmd9	Q9CR00	PSMD9_MOUSE	26S proteasome non-ATPase regulatory subunit 9	3	0.103078	0.115972	0.286873	0.299767		0.19478	0.695705
Ywhae	P62259	1433E_MOUSE	14-3-3 protein epsilon	13	0.103039	0.236925	-0.209174	-0.0752881		1.98395	0.269667
Dock1	Q8BUR4	DOCK1_MOUSE	Dedicator of cytokinesis protein 1	4	0.102544	0.243183	-0.055172	0.0854667		0.0567973	0.891292
Dsg2	O55111	DSG2_MOUSE	Desmoglein-2	16	0.102414	0.329576	-0.283888	-0.0567258		1.1719	0.306098
Septin4	P28661	SEPT4_MOUSE	Septin-4	8	0.102167	0.204203	0.265027	0.367063		0.330124	0.559627
Cc2d1b	Q8BRN9	C2D1B_MOUSE	Coiled-coil and C2 domain-containing protein 1B	3	0.101854	0.348724	0.179771	0.426641		0.0555052	0.857758
Hccs	P53702	CCHL_MOUSE	Cytochrome c-type heme lyase	10	0.101682	-0.113601	-0.0599181	-0.275201		0.255511	0.711693
Dmd	P11531	DMD_MOUSE	Dystrophin	102	0.101301	0.183316	-0.227461	-0.145446		2.43748	0.229311
Cttnbp2nl	Q99LJ0	CT2NL_MOUSE	CTTNBP2 N-terminal-like protein	4	0.100961	-0.861947	0.763661	-0.199247		0.398424	0.434308
Akr7a2	Q8CG76	ARK72_MOUSE	Aflatoxin B1 aldehyde reductase member 2	10	0.100901	0.0954787	-0.0857166	-0.0911385		0.379994	0.735823
Slc38a9	Q8BGD6	S38A9_MOUSE	Sodium-coupled neutral amino acid transporter 9	2	0.100814	-1.3532	1.41318	-0.0408324		1.08013	0.151669
Acad8	Q9D7B6	ACAD8_MOUSE	Isobutyryl-CoA dehydrogenase, mitochondrial	12	0.100749	0.154576	-0.0734863	-0.019659		0.498203	0.686241
Ufm1	P61961	UFM1_MOUSE	Ubiquitin-fold modifier 1	2	0.100578	0.0682621	0.143705	0.111389		0.185414	0.794834
Tubg1;Tubg2	P83887;Q8VCK3	TBG1_MOUSE;TBG2_MOUSE	Tubulin gamma-1 chain	2	0.100234	0.034812	0.326221	0.260799		0.1662	0.728281
Cpne1	Q8C166	CPNE1_MOUSE	Copine-1	6	0.0996316	0.497139	-0.320993	0.0765149		0.240966	0.625006
Pmpcb	Q9CXT8	MPPB_MOUSE	Mitochondrial-processing peptidase subunit beta	13	0.0995372	0.0933622	0.0693868	0.0632118		0.280039	0.795301
Mrps31	Q61733	RT31_MOUSE	28S ribosomal protein S31, mitochondrial	6	0.0995102	0.103393	0.00674407	0.0106268		0.0215534	0.96162
Ndufs3	Q9DCT2	NDUS3_MOUSE	NADH dehydrogenase [ubiquinone] iron-sulfur protein 3, mitochondrial	18	0.0991329	-0.160803	-0.136103	-0.396039		0.503489	0.484174
Sacm1l	Q9EP69	SAC1_MOUSE	Phosphatidylinositide phosphatase SAC1	14	0.0990133	-0.0605806	0.0822687	-0.0773252		0.1021	0.914404
Capza2	P47754	CAZA2_MOUSE	F-actin-capping protein subunit alpha-2	7	0.0989889	0.108059	-0.0690174	-0.059947		0.307875	0.776187
Stip1	Q60864	STIP1_MOUSE	Stress-induced-phosphoprotein 1	22	0.0989205	-0.287973	0.173578	-0.213315		0.47247	0.576986
Sync	Q9EPM5	SYNCI_MOUSE	Syncoilin	9	0.0982765	-0.268057	0.0827525	-0.283581		0.492067	0.557298
Tap1	P21958	TAP1_MOUSE	Antigen peptide transporter 1	2	0.0981019	0.391523	-0.532291	-0.23887		0.0844807	0.800118
Rap2c	Q8BU31	RAP2C_MOUSE	Ras-related protein Rap-2c	6	0.097991	-0.0508919	-0.098417	-0.2473		0.604544	0.559466
Obscn	A2AAJ9	OBSCN_MOUSE	Obscurin	185	0.0978597	0.0166636	-0.141914	-0.22311		0.508957	0.585707
Sar1b	Q9CQC9	SAR1B_MOUSE	GTP-binding protein SAR1b	6	0.0978063	-0.180679	0.389729	0.111244		1.57816	0.253982
Slc25a31	Q3V132	ADT4_MOUSE	ADP/ATP translocase 4	2	0.0976721	0.330165	0.00852267	0.241015		0.163679	0.740013
Rpl17	Q9CPR4	RL17_MOUSE	60S ribosomal protein L17	6	0.0976197	-0.0502497	-0.00150204	-0.149371		0.0312402	0.948159
Cdv3	Q4VAA2	CDV3_MOUSE	Protein CDV3	5	0.0974827	-0.0884167	0.184722	-0.00117715		0.219418	0.800027
Mgll	O35678	MGLL_MOUSE	Monoglyceride lipase	11	0.0972446	0.0967048	0.0102536	0.00971381		0.202122	0.85241
Ryr2	E9Q401	RYR2_MOUSE	Ryanodine receptor 2	139	0.0969302	0.0338895	-0.104095	-0.167135		1.35083	0.475794
Ddost	O54734	OST48_MOUSE	Dolichyl-diphosphooligosaccharide--protein glycosyltransferase 48 kDa subunit	5	0.0968568	0.0811593	0.0534433	0.0377458		0.250165	0.830941
Atxn10	P28658	ATX10_MOUSE	Ataxin-10	7	0.096804	0.306426	-0.187216	0.0224063		0.165711	0.750885
Vapa	Q9WV55	VAPA_MOUSE	Vesicle-associated membrane protein-associated protein A	8	0.0966603	0.121569	-0.091822	-0.066913		0.338345	0.742726
Mtfmt	Q9D799	FMT_MOUSE	Methionyl-tRNA formyltransferase, mitochondrial	4	0.0956062	-0.199866	-0.179064	-0.474536		0.172368	0.702561
Otub1	Q7TQI3	OTUB1_MOUSE	Ubiquitin thioesterase OTUB1	3	0.0952616	0.128656	-0.0388972	-0.0055027		0.341939	0.776255
Pafah1b3	Q61205	PA1B3_MOUSE	Platelet-activating factor acetylhydrolase IB subunit gamma	2	0.0950969	0.267682	-0.333875	-0.16129		1.02615	0.317515
Nudt5	Q9JKX6	NUDT5_MOUSE	ADP-sugar pyrophosphatase	3	0.0947806	0.067661	-0.0554422	-0.0825618		0.119595	0.878451
Mrps26	Q80ZS3	RT26_MOUSE	28S ribosomal protein S26, mitochondrial	2	0.0946	-0.584087	0.386859	-0.291829		0.442237	0.457486
Lypla2	Q9WTL7	LYPA2_MOUSE	Acyl-protein thioesterase 2	6	0.0944767	0.322588	-0.274607	-0.0464961		0.880633	0.375854
Atp1b1	P14094	AT1B1_MOUSE	Sodium/potassium-transporting ATPase subunit beta-1	10	0.0942574	0.19843	-0.185767	-0.0815938		2.46844	0.270771
Hnrnph1	O35737	HNRH1_MOUSE	Heterogeneous nuclear ribonucleoprotein H	12	0.0941273	0.368936	-0.261033	0.0137755		2.06501	0.198693
Kras	P32883	RASK_MOUSE	GTPase KRas	3	0.0939016	0.147393	0.0482194	0.10171		0.0703616	0.89158
Tomm40l	Q9CZR3	TM40L_MOUSE	Mitochondrial import receptor subunit TOM40B	4	0.0936473	-0.0106459	-0.0195402	-0.123833		0.0222952	0.961287
Kif13a	Q9EQW7	KI13A_MOUSE	Kinesin-like protein KIF13A	9	0.0931966	0.531236	0.0958309	0.53387		0.550974	0.387263
Sltm	Q8CH25	SLTM_MOUSE	SAFB-like transcription modulator	3	0.0929604	0.519427	-0.668089	-0.241623		1.1896	0.187576
Sacs	Q9JLC8	SACS_MOUSE	Sacsin	13	0.0927362	0.383277	-0.108267	0.182274		0.433152	0.532886
Cmc2	Q8K199	COXM2_MOUSE	COX assembly mitochondrial protein 2 homolog	5	0.0925001	0.071832	-0.0330915	-0.0537596		0.14686	0.880685
Atp1a2	Q6PIE5	AT1A2_MOUSE	Sodium/potassium-transporting ATPase subunit alpha-2	17	0.0924568	-0.013436	0.000211398	-0.105681		0.109621	0.907937
Apoh	Q01339	APOH_MOUSE	Beta-2-glycoprotein 1	12	0.092171	0.416679	-0.21988	0.104629		0.599185	0.442752
Rps17	P63276	RS17_MOUSE	40S ribosomal protein S17	5	0.0915047	0.125609	0.0125208	0.0466251		0.289392	0.795984
Prxl2a	Q9CYH2	PXL2A_MOUSE	Peroxiredoxin-like 2A	6	0.091265	0.0155802	0.0112209	-0.0644639		0.0331133	0.961387
Tmx4	Q8C0L0	TMX4_MOUSE	Thioredoxin-related transmembrane protein 4	2	0.091252	0.0933355	0.0394246	0.041508		0.287834	0.819769
Dhrs7	Q9CXR1	DHRS7_MOUSE	Dehydrogenase/reductase SDR family member 7	6	0.0909777	0.129726	0.0384903	0.0772384		0.224233	0.802437
Psme2	P97372	PSME2_MOUSE	Proteasome activator complex subunit 2	10	0.0907605	-0.016016	-0.055584	-0.162361		0.194947	0.816592
Cct8	P42932	TCPQ_MOUSE	T-complex protein 1 subunit theta	24	0.090703	0.0760864	0.0686057	0.0539891		0.52902	0.75544
Ppm1b	P36993	PPM1B_MOUSE	Protein phosphatase 1B	7	0.0906353	0.340353	-0.413225	-0.163508		1.02875	0.280946
Ciapin1	Q8WTY4	CPIN1_MOUSE	Anamorsin	7	0.0905221	0.180114	0.0202373	0.109829		0.239485	0.760366
Zmpste24	Q80W54	FACE1_MOUSE	CAAX prenyl protease 1 homolog	5	0.0904217	0.556793	-0.075043	0.391328		1.01745	0.263555
Rab8a	P55258	RAB8A_MOUSE	Ras-related protein Rab-8A	3	0.0903794	0.128056	-0.114874	-0.0771974		0.172787	0.80856
Slc44a1	Q6X893	CTL1_MOUSE	Choline transporter-like protein 1	2	0.0901734	0.0223083	0.0507167	-0.0171483		0.0322569	0.963918
Sqor	Q9R112	SQOR_MOUSE	Sulfide:quinone oxidoreductase, mitochondrial	15	0.0899493	-0.0448198	0.0402813	-0.0944878		0.0452118	0.950815
Abcd3	P55096	ABCD3_MOUSE	ATP-binding cassette sub-family D member 3	9	0.0894756	0.177537	-0.104841	-0.0167796		0.107587	0.852437
Oplah	Q8K010	OPLA_MOUSE	5-oxoprolinase	19	0.089111	0.197887	-0.128355	-0.0195789		0.438174	0.646367
Nme2	Q01768	NDKB_MOUSE	Nucleoside diphosphate kinase B	10	0.0890951	0.0230484	-0.253345	-0.319392		3.53458	0.12234
Ccdc58	Q8R3Q6	CCD58_MOUSE	Coiled-coil domain-containing protein 58	4	0.0890897	0.183692	-0.218424	-0.123821		1.27932	0.365713
Ipo7	Q9EPL8	IPO7_MOUSE	Importin-7	11	0.0890471	-0.274657	0.701244	0.33754		0.281549	0.540739
Tsn	Q62348	TSN_MOUSE	Translin	3	0.0884587	0.82465	-0.336574	0.399618		1.34983	0.166492
Arpc3	Q9JM76	ARPC3_MOUSE	Actin-related protein 2/3 complex subunit 3	5	0.0881217	0.109359	-0.0974236	-0.0761859		0.222849	0.796411
Fubp1	Q91WJ8	FUBP1_MOUSE	Far upstream element-binding protein 1	11	0.0880655	0.329707	-0.350206	-0.108565		1.06445	0.301127
Capza1	P47753	CAZA1_MOUSE	F-actin-capping protein subunit alpha-1	3	0.0878716	0.279803	-0.104646	0.087286		0.652331	0.513364
Apeh	Q8R146	APEH_MOUSE	Acylamino-acid-releasing enzyme	12	0.086937	-0.0851234	0.158766	-0.0132942		0.045817	0.929849
Timm29	Q8BGX2	TIM29_MOUSE	Mitochondrial import inner membrane translocase subunit Tim29	8	0.0866528	0.165698	-0.111881	-0.0328356		0.214316	0.780187
Septin7	O55131	SEPT7_MOUSE	Septin-7	7	0.0866257	0.119025	-0.125346	-0.0929473		0.602814	0.627799
Adcy9	P51830	ADCY9_MOUSE	Adenylate cyclase type 9	5	0.0865706	0.599995	-0.176291	0.337133		0.0733	0.822576
Psma3	O70435	PSA3_MOUSE	Proteasome subunit alpha type-3	8	0.0865062	0.276081	-0.173946	0.0156288		0.955365	0.424666
Ndufa13	Q9ERS2	NDUAD_MOUSE	NADH dehydrogenase [ubiquinone] 1 alpha subcomplex subunit 13	7	0.0864442	-0.00914605	-0.0276416	-0.123232		0.0642655	0.922515
Ctsl	P06797	CATL1_MOUSE	Cathepsin L1	3	0.086331	0.979342	-0.999978	-0.106968		1.11706	0.165685
Kif5b	Q61768	KINH_MOUSE	Kinesin-1 heavy chain	24	0.0863031	0.118704	-0.0464427	-0.0140413		0.404988	0.771571
Ndufa7	Q9Z1P6	NDUA7_MOUSE	NADH dehydrogenase [ubiquinone] 1 alpha subcomplex subunit 7	8	0.0860863	0.0192671	0.023337	-0.0434821		0.0610917	0.952175
Coq7	P97478	COQ7_MOUSE	5-demethoxyubiquinone hydroxylase, mitochondrial	10	0.0860815	-0.00667636	0.0152273	-0.0775305		0.192294	0.905781
Hsdl2	Q2TPA8	HSDL2_MOUSE	Hydroxysteroid dehydrogenase-like protein 2	16	0.0859985	-0.0124013	-0.0210094	-0.119409		0.236569	0.848259
Cacna2d1	O08532	CA2D1_MOUSE	Voltage-dependent calcium channel subunit alpha-2/delta-1	14	0.0859381	0.0974992	-0.106622	-0.0950607		0.285011	0.761934
Srm	Q64674	SPEE_MOUSE	Spermidine synthase	4	0.0853841	0.136981	0.0682316	0.119829		0.388721	0.707098
Decr1	Q9CQ62	DECR_MOUSE	2,4-dienoyl-CoA reductase, mitochondrial	14	0.0853551	-0.06867	0.136097	-0.0179278		1.31165	0.676766
Ybx1	P62960	YBOX1_MOUSE	Nuclease-sensitive element-binding protein 1	7	0.0849543	0.266802	-0.141915	0.0399326		0.699217	0.50467
Cpt1a	P97742	CPT1A_MOUSE	Carnitine O-palmitoyltransferase 1, liver isoform	7	0.0846513	0.0405025	-0.176173	-0.220322		0.631737	0.516744
Syncrip	Q7TMK9	HNRPQ_MOUSE	Heterogeneous nuclear ribonucleoprotein Q	16	0.0846345	0.24595	-0.178659	-0.0173432		0.82605	0.466366
Nrbp1	Q99J45	NRBP_MOUSE	Nuclear receptor-binding protein	2	0.0834672	0.922691	-0.828816	0.0104076		0.671437	0.288761
Psmd14	O35593	PSDE_MOUSE	26S proteasome non-ATPase regulatory subunit 14	6	0.0834576	-0.034654	-0.0918585	-0.20997		0.0890564	0.858842
Mypn	Q5DTJ9	MYPN_MOUSE	Myopalladin	14	0.0832669	-0.212756	0.0988827	-0.19714		0.149815	0.806922
Anxa6	P14824	ANXA6_MOUSE	Annexin A6	36	0.0831153	0.245246	-0.259194	-0.0970631		2.29618	0.217855
Nexn	Q7TPW1	NEXN_MOUSE	Nexilin	23	0.0827354	0.0345701	-0.0270494	-0.0752147		0.0181377	0.969088
Adipoq	Q60994	ADIPO_MOUSE	Adiponectin	4	0.0826797	0.552745	-0.548439	-0.0783742		1.35257	0.184842
Nploc4	P60670	NPL4_MOUSE	Nuclear protein localization protein 4 homolog	11	0.0826003	0.262106	-0.15062	0.0288852		1.1892	0.402215
Clpb	Q60649	CLPB_MOUSE	Caseinolytic peptidase B protein homolog	14	0.0823574	-0.0922267	0.10008	-0.0745036		0.0959922	0.910673
Apip	Q9WVQ5	MTNB_MOUSE	Methylthioribulose-1-phosphate dehydratase	7	0.0813602	0.0240844	0.109949	0.0526733		0.176289	0.8571
Nop56	Q9D6Z1	NOP56_MOUSE	Nucleolar protein 56	14	0.0812699	0.389497	-0.184801	0.123426		0.732149	0.415312
Ndufb6	Q3UIU2	NDUB6_MOUSE	NADH dehydrogenase [ubiquinone] 1 beta subcomplex subunit 6	9	0.0810483	-0.416589	0.303835	-0.193803		0.0746421	0.837625
Tln1	P26039	TLN1_MOUSE	Talin-1	69	0.0809695	0.294635	-0.208083	0.00558313		0.823498	0.433156
Hspa12a	Q8K0U4	HS12A_MOUSE	Heat shock 70 kDa protein 12A	5	0.0805442	0.170064	0.008063	0.0975828		0.108556	0.85589
Mipep	A6H611	MIPEP_MOUSE	Mitochondrial intermediate peptidase	15	0.080382	0.10797	0.112626	0.140214		0.296192	0.730746
Pxmp2	P42925	PXMP2_MOUSE	Peroxisomal membrane protein 2	4	0.0802294	0.341137	-0.501472	-0.240565		0.51144	0.416899
Wnk1	P83741	WNK1_MOUSE	Serine/threonine-protein kinase WNK1	6	0.0800444	0.0594492	-0.0176687	-0.038264		0.0263109	0.964851
Blvra	Q9CY64	BIEA_MOUSE	Biliverdin reductase A	13	0.0797888	0.0156037	0.00218296	-0.0620022		0.0986387	0.937079
Nt5dc3	Q3UHB1	NT5D3_MOUSE	5'-nucleotidase domain-containing protein 3	11	0.079676	0.0166499	0.100513	0.0374864		0.0496233	0.940196
Psmb4	P99026	PSB4_MOUSE	Proteasome subunit beta type-4	7	0.0796134	0.313436	-0.270454	-0.0366316		1.08429	0.342167
Pgm3	Q9CYR6	AGM1_MOUSE	Phosphoacetylglucosamine mutase	5	0.0793285	0.348413	-0.257542	0.0115423		0.792944	0.398909
Dnaja4	Q9JMC3	DNJA4_MOUSE	DnaJ homolog subfamily A member 4	15	0.0788488	0.120807	-0.109869	-0.0679108		0.590872	0.664708
Tomm70	Q9CZW5	TOM70_MOUSE	Mitochondrial import receptor subunit TOM70	15	0.0776326	0.201814	-0.0454156	0.0787656		0.735612	0.58643
Impa2	Q91UZ5	IMPA2_MOUSE	Inositol monophosphatase 2	6	0.0775061	-0.0657514	0.0840782	-0.0591793		0.124592	0.91701
Chp1	P61022	CHP1_MOUSE	Calcineurin B homologous protein 1	4	0.0773401	-0.0169957	0.014094	-0.0802418		0.0118396	0.980568
Hnrnpc	Q9Z204	HNRPC_MOUSE	Heterogeneous nuclear ribonucleoproteins C1/C2	7	0.0772937	0.235997	-0.14839	0.0103134		0.721579	0.519307
Cryz	P47199	QOR_MOUSE	Quinone oxidoreductase	8	0.0772451	0.325572	-0.267192	-0.0188653		0.742398	0.417098
Prdx6	O08709	PRDX6_MOUSE	Peroxiredoxin-6	12	0.0771189	0.136465	-0.0648527	-0.0055062		0.372918	0.764501
Tmed9	Q99KF1	TMED9_MOUSE	Transmembrane emp24 domain-containing protein 9	3	0.0770429	0.312103	-0.130409	0.104651		1.23785	0.366357
Gucy1b1	O54865	GCYB1_MOUSE	Guanylate cyclase soluble subunit beta-1	8	0.0769981	0.712319	-0.210109	0.425212		0.82188	0.28323
Aldh1l2	Q8K009	AL1L2_MOUSE	Mitochondrial 10-formyltetrahydrofolate dehydrogenase	9	0.0769863	0.0588735	-0.0761725	-0.0942853		0.115532	0.878825
Cygb	Q9CX80	CYGB_MOUSE	Cytoglobin	7	0.0765972	0.0586675	0.178472	0.160542		0.349666	0.674924
Hba	P01942	HBA_MOUSE	Hemoglobin subunit alpha	7	0.076498	0.84973	-1.63179	-0.858555		1.0569	0.148702
Mob1a;Mob1b	Q8BPB0;Q921Y0	MOB1A_MOUSE;MOB1B_MOUSE	MOB kinase activator 1B	3	0.0764535	0.179561	-0.044968	0.0581392		0.371032	0.728939
Mto1	Q923Z3	MTO1_MOUSE	Protein MTO1 homolog, mitochondrial	6	0.0763699	0.118276	-0.123589	-0.0816835		0.134921	0.83614
Ogt	Q8CGY8	OGT1_MOUSE	UDP-N-acetylglucosamine--peptide N-acetylglucosaminyltransferase 110 kDa subunit	9	0.0763591	-0.301747	0.213555	-0.164551		0.142508	0.782545
Hspb7	P35385	HSPB7_MOUSE	Heat shock protein beta-7	5	0.0761312	0.083258	-0.0742617	-0.0671349		0.111807	0.884374
Nadk2	Q8C5H8	NAKD2_MOUSE	NAD kinase 2, mitochondrial	13	0.0760387	-0.00504271	-0.0171054	-0.0981868		0.231621	0.874682
Sestd1	Q80UK0	SESD1_MOUSE	SEC14 domain and spectrin repeat-containing protein 1	2	0.0760121	0.104516	0.0905576	0.119061		0.0277818	0.945227
Kpnb1	P70168	IMB1_MOUSE	Importin subunit beta-1	13	0.0756874	0.21258	-0.129386	0.00750669		1.37354	0.437731
Rps27	Q6ZWU9	RS27_MOUSE	40S ribosomal protein S27	3	0.075401	-0.0210505	-0.0656233	-0.162075		0.133852	0.852825
Eif5	P59325	IF5_MOUSE	Eukaryotic translation initiation factor 5	15	0.075291	0.215977	-0.0703459	0.0703402		0.349001	0.702263
Flot2	Q60634	FLOT2_MOUSE	Flotillin-2	12	0.0751314	0.298534	-0.344483	-0.12108		1.84695	0.201866
Fermt2	Q8CIB5	FERM2_MOUSE	Fermitin family homolog 2	17	0.0750252	0.355523	-0.27043	0.0100683		0.601677	0.452201
Nars2	Q8BGV0	SYNM_MOUSE	Probable asparagine--tRNA ligase, mitochondrial	2	0.074988	-0.230535	-0.545615	-0.851138		0.368707	0.446263
Hdgf	P51859	HDGF_MOUSE	Hepatoma-derived growth factor	7	0.0748978	0.313364	-0.271808	-0.0333417		0.648242	0.447962
Ube2m	P61082	UBC12_MOUSE	NEDD8-conjugating enzyme Ubc12	6	0.074894	-0.0304766	0.0321751	-0.0731955		0.268066	0.907342
Mtch2	Q791V5	MTCH2_MOUSE	Mitochondrial carrier homolog 2	8	0.0746657	-0.0758804	-0.0461747	-0.196721		0.30013	0.748122
Nipsnap3b	Q9CQE1	NPS3B_MOUSE	Protein NipSnap homolog 3B	2	0.0746288	0.0351588	-0.184186	-0.223656		1.08638	0.406189
Mrpl34	Q99N91	RM34_MOUSE	39S ribosomal protein L34, mitochondrial	2	0.0742292	-0.458954	0.510357	-0.0228265		0.462027	0.451631
Cyp27a1	Q9DBG1	CP27A_MOUSE	Sterol 26-hydroxylase, mitochondrial	2	0.0738633	0.560129	-0.871761	-0.385496		1.35104	0.141054
Vps45	P97390	VPS45_MOUSE	Vacuolar protein sorting-associated protein 45	7	0.073842	1.00746	-0.774401	0.159217		0.482299	0.374994
Atic	Q9CWJ9	PUR9_MOUSE	Bifunctional purine biosynthesis protein PURH	15	0.0737569	0.228015	-0.0329014	0.121357		0.755827	0.538044
Rmdn3	Q3UJU9	RMD3_MOUSE	Regulator of microtubule dynamics protein 3	4	0.0735877	0.290775	-0.271869	-0.0546811		0.370749	0.582004
Hnrnpul2	Q00PI9	HNRL2_MOUSE	Heterogeneous nuclear ribonucleoprotein U-like protein 2	15	0.0735763	0.131382	-0.0993636	-0.0415579		0.166689	0.83059
Fbl	P35550	FBRL_MOUSE	rRNA 2'-O-methyltransferase fibrillarin	6	0.0731484	0.246575	-0.239689	-0.0662622		0.802768	0.438929
Kif1b	Q60575	KIF1B_MOUSE	Kinesin-like protein KIF1B	6	0.072072	0.365441	-0.113162	0.180207		0.435407	0.544712
Flnb	Q80X90	FLNB_MOUSE	Filamin-B	36	0.0719493	0.335556	-0.279131	-0.0155239		1.57577	0.256223
Eif3f	Q9DCH4	EIF3F_MOUSE	Eukaryotic translation initiation factor 3 subunit F	7	0.0719347	0.229457	0.0427078	0.20023		0.658474	0.510101
Ldb3	Q9JKS4	LDB3_MOUSE	LIM domain-binding protein 3	26	0.0717653	0.0601699	-0.0990403	-0.110636		0.392498	0.743367
Tstd3	Q9D0B5	TSTD3_MOUSE	Thiosulfate sulfurtransferase/rhodanese-like domain-containing protein 3	5	0.0708736	-0.0328671	0.0333347	-0.070406		0.020226	0.976021
Selenbp1	P17563	SBP1_MOUSE	Methanethiol oxidase	18	0.0707184	0.0501623	-0.0823053	-0.102861		0.378102	0.773084
Mapre1	Q61166	MARE1_MOUSE	Microtubule-associated protein RP/EB family member 1	8	0.07068	-0.049449	0.0840648	-0.0360641		0.142877	0.921846
Prdx1	P35700	PRDX1_MOUSE	Peroxiredoxin-1	10	0.0706189	0.127924	-0.171433	-0.114128		0.467233	0.628569
Asrgl1	Q8C0M9	ASGL1_MOUSE	Isoaspartyl peptidase/L-asparaginase	5	0.0705067	0.108355	-0.113471	-0.0756229		0.202109	0.808167
Mcam	Q8R2Y2	MUC18_MOUSE	Cell surface glycoprotein MUC18	10	0.0704937	0.655283	-0.37797	0.206819		0.979767	0.256878
Nebl	Q9DC07	LNEBL_MOUSE	LIM zinc-binding domain-containing Nebulette	4	0.0701583	-0.023153	-0.0863361	-0.179647		0.458359	0.690937
Arl3	Q9WUL7	ARL3_MOUSE	ADP-ribosylation factor-like protein 3	4	0.0701536	0.283154	-0.123112	0.0898883		0.517626	0.568307
Glrx2	Q923X4	GLRX2_MOUSE	Glutaredoxin-2, mitochondrial	3	0.0701447	0.415387	-0.30472	0.0405229		0.798166	0.370881
Cst3	P21460	CYTC_MOUSE	Cystatin-C	4	0.0700159	0.438505	-0.928151	-0.559662		0.846699	0.231812
Vps13a	Q5H8C4	VP13A_MOUSE	Vacuolar protein sorting-associated protein 13A	14	0.069965	0.279865	-0.127102	0.0827974		0.431941	0.605936
Gfer	P56213	ALR_MOUSE	FAD-linked sulfhydryl oxidase ALR	6	0.0697149	0.165527	0.0173461	0.113158		0.197431	0.797512
Mpv17	P19258	MPV17_MOUSE	Protein Mpv17	3	0.069617	0.337513	-0.143905	0.123992		0.162867	0.753016
Gtf2i	Q9ESZ8	GTF2I_MOUSE	General transcription factor II-I	12	0.0694815	0.082489	0.00389067	0.0168982		0.0181628	0.970067
Acaa1a	Q921H8	THIKA_MOUSE	3-ketoacyl-CoA thiolase A, peroxisomal	6	0.0691493	0.329012	-0.266549	-0.00668685		1.29297	0.306082
Ran	P62827	RAN_MOUSE	GTP-binding nuclear protein Ran	6	0.0687278	-0.396412	-0.106579	-0.571719		1.01394	0.258855
Srsf1	Q6PDM2	SRSF1_MOUSE	Serine/arginine-rich splicing factor 1	12	0.0687091	0.217	-0.196385	-0.0480944		0.294217	0.684809
Rasip1	Q3U0S6	RAIN_MOUSE	Ras-interacting protein 1	11	0.0686735	-0.0504624	0.110676	-0.00846004		0.0622097	0.939461
Fasn	P19096	FAS_MOUSE	Fatty acid synthase	9	0.0683753	0.0275294	0.153177	0.112331		0.0125109	0.968032
Mtch1	Q791T5	MTCH1_MOUSE	Mitochondrial carrier homolog 1	5	0.0681016	-0.0717217	0.0296202	-0.110203		0.130659	0.90563
Snrpd1	P62315	SMD1_MOUSE	Small nuclear ribonucleoprotein Sm D1	3	0.0675337	0.407171	-0.303674	0.0359634		0.0102223	0.966415
Triap1	Q9D8Z2	TRIA1_MOUSE	TP53-regulated inhibitor of apoptosis 1	2	0.0674782	0.00774765	0.174783	0.115053		0.0491048	0.911736
Grhpr	Q91Z53	GRHPR_MOUSE	Glyoxylate reductase/hydroxypyruvate reductase	13	0.0670942	0.151642	-0.13071	-0.0461626		0.560206	0.645254
Mmaa	Q8C7H1	MMAA_MOUSE	Methylmalonic aciduria type A homolog, mitochondrial	12	0.0670096	0.0915066	-0.202803	-0.178306		0.987308	0.436763
Eif2s3x	Q9Z0N1	IF2G_MOUSE	Eukaryotic translation initiation factor 2 subunit 3, X-linked	8	0.0669266	0.154209	-0.0863485	0.000933647		0.254723	0.790791
Lypla1	P97823	LYPA1_MOUSE	Acyl-protein thioesterase 1	6	0.0665633	0.123491	-0.0500183	0.00690905		0.790452	0.720346
Chd4	Q6PDQ2	CHD4_MOUSE	Chromodomain-helicase-DNA-binding protein 4	14	0.0662785	0.262302	-0.201874	-0.00585111		0.90212	0.438933
Fbln2	P37889	FBLN2_MOUSE	Fibulin-2	4	0.0653502	0.175658	0.222991	0.333299		0.541089	0.462159
Sfpq	Q8VIJ6	SFPQ_MOUSE	Splicing factor, proline- and glutamine-rich	16	0.065292	0.301891	-0.226799	0.00979996		1.47712	0.31106
Nceh1	Q8BLF1	NCEH1_MOUSE	Neutral cholesterol ester hydrolase 1	8	0.0651897	-0.0300179	0.0964899	0.00128237		0.102695	0.926497
Ciao1	Q99KN2	CIAO1_MOUSE	Probable cytosolic iron-sulfur protein assembly protein CIAO1	2	0.0651212	0.275606	-0.0969222	0.113563		0.0840293	0.852648
Acads	Q07417	ACADS_MOUSE	Short-chain specific acyl-CoA dehydrogenase, mitochondrial	13	0.0648184	0.0569455	0.147	0.139127		0.100395	0.855458
Tpp2	Q64514	TPP2_MOUSE	Tripeptidyl-peptidase 2	23	0.0647475	0.245085	-0.168272	0.0120656		0.512156	0.584778
Mtor	Q9JLN9	MTOR_MOUSE	Serine/threonine-protein kinase mTOR	20	0.0645091	-0.0173438	0.26837	0.186517		0.772784	0.449988
Dcaf8	Q8N7N5	DCAF8_MOUSE	DDB1- and CUL4-associated factor 8	8	0.0643288	0.0876436	-0.121305	-0.0979904		0.0621689	0.905743
Hspb6	Q5EBG6	HSPB6_MOUSE	Heat shock protein beta-6	7	0.0641772	-0.267415	0.119438	-0.212154		0.853074	0.472015
Mtfr1l	Q9CWE0	MFR1L_MOUSE	Mitochondrial fission regulator 1-like	2	0.0641492	-0.682241	0.415295	-0.331095		0.251466	0.585599
Nudc	O35685	NUDC_MOUSE	Nuclear migration protein nudC	8	0.0640815	0.0958652	0.00801245	0.0397962		0.0767609	0.923838
Sptan1	P16546	SPTN1_MOUSE	Spectrin alpha chain, non-erythrocytic 1	115	0.0639203	0.129127	-0.155237	-0.09003		0.607727	0.610235
Pacsin3	Q99JB8	PACN3_MOUSE	Protein kinase C and casein kinase II substrate protein 3	12	0.0636981	0.305469	-0.387936	-0.146165		0.905401	0.329784
Dnajc28	Q8VCE1	DJC28_MOUSE	DnaJ homolog subfamily C member 28	5	0.0636918	0.0335449	0.220048	0.189901		0.211675	0.731977
Atp1a1	Q8VDN2	AT1A1_MOUSE	Sodium/potassium-transporting ATPase subunit alpha-1	31	0.0636196	0.114146	-0.155691	-0.105165		0.528556	0.633444
Ranbp3	Q9CT10	RANB3_MOUSE	Ran-binding protein 3	5	0.0635885	0.149879	-0.132041	-0.0457506		0.0836201	0.876768
Raly	Q64012	RALY_MOUSE	RNA-binding protein Raly	4	0.0633965	0.333597	-0.154924	0.115276		0.830636	0.427983
Idh3g	P70404	IDHG1_MOUSE	Isocitrate dehydrogenase [NAD] subunit gamma 1, mitochondrial	11	0.0631841	0.24471	-0.0736195	0.107907		0.0630346	0.884861
Nhlrc2	Q8BZW8	NHLC2_MOUSE	NHL repeat-containing protein 2	8	0.0631809	0.422202	-0.140086	0.218935		1.22074	0.291413
Ddi2	A2ADY9	DDI2_MOUSE	Protein DDI1 homolog 2	5	0.0630652	0.109725	-0.044302	0.00235748		0.0216644	0.96378
Acss2	Q9QXG4	ACSA_MOUSE	Acetyl-coenzyme A synthetase, cytoplasmic	2	0.0630525	0.223138	-0.17398	-0.0138944		0.16064	0.78497
Tars	Q9D0R2	SYTC_MOUSE	Threonine--tRNA ligase, cytoplasmic	13	0.0630376	0.214854	-0.101416	0.0504004		0.318237	0.717863
Mapk3	Q63844	MK03_MOUSE	Mitogen-activated protein kinase 3	7	0.0628287	0.253344	-0.122562	0.0679531		0.518827	0.592423
Pdlim5	Q8CI51	PDLI5_MOUSE	PDZ and LIM domain protein 5	17	0.06259	0.145423	-0.155588	-0.0727558		0.531851	0.632828
Hsp90aa1	P07901	HS90A_MOUSE	Heat shock protein HSP 90-alpha	14	0.0625432	-0.106987	0.188195	0.0186653		0.587365	0.665044
Ak2	Q9WTP6	KAD2_MOUSE	Adenylate kinase 2, mitochondrial	13	0.0623283	0.0189365	-0.0500746	-0.0934664		0.435447	0.819658
Ppm1f	Q8CGA0	PPM1F_MOUSE	Protein phosphatase 1F	6	0.062205	-0.330874	0.271308	-0.121771		0.392182	0.583669
Hspbp1	Q99P31	HPBP1_MOUSE	Hsp70-binding protein 1	9	0.0620632	0.514737	-0.501137	-0.0484635		0.537626	0.400376
Bola3	Q8CEI1	BOLA3_MOUSE	BolA-like protein 3	2	0.0616093	0.0264053	0.0175533	-0.0176506		0.00657287	0.990722
Ppfibp1	Q8C8U0	LIPB1_MOUSE	Liprin-beta-1	8	0.0612914	0.229767	-0.287943	-0.119467		0.501321	0.510853
Fsd2	Q8BZ52	FSD2_MOUSE	Fibronectin type III and SPRY domain-containing protein 2	7	0.0612192	0.139883	-0.202475	-0.123811		0.0407883	0.912525
Pip4k2a	O70172	PI42A_MOUSE	Phosphatidylinositol 5-phosphate 4-kinase type-2 alpha	2	0.0611912	0.0906452	-0.153992	-0.124538		0.0800988	0.872278
Csnk2b	P67871	CSK2B_MOUSE	Casein kinase II subunit beta	2	0.0609449	0.472456	-0.328108	0.0834039		1.84788	0.181247
Cars2	Q8BYM8	SYCM_MOUSE	Probable cysteine--tRNA ligase, mitochondrial	9	0.0608327	0.203531	-0.217339	-0.0746403		0.553314	0.548655
Psmb2	Q9R1P3	PSB2_MOUSE	Proteasome subunit beta type-2	8	0.0601594	0.289395	-0.350771	-0.121536		0.723945	0.39513
C9	P06683	CO9_MOUSE	Complement component C9	5	0.0600378	-0.166015	0.847591	0.621539		0.115832	0.731597
Slc25a51	Q5HZI9	S2551_MOUSE	Solute carrier family 25 member 51	7	0.0591764	-0.0500997	0.0485818	-0.0606944		0.0213952	0.976282
Eci2	Q9WUR2	ECI2_MOUSE	Enoyl-CoA delta isomerase 2, mitochondrial	11	0.0590655	-0.0248528	0.0152998	-0.0686185		0.151553	0.941912
Esam	Q925F2	ESAM_MOUSE	Endothelial cell-selective adhesion molecule	7	0.0587447	-0.0126772	-0.212537	-0.283959		1.53394	0.292992
Set	Q9EQU5	SET_MOUSE	Protein SET	5	0.058198	0.19428	-0.185992	-0.0499099		1.0743	0.450006
Lamp2	P17047	LAMP2_MOUSE	Lysosome-associated membrane glycoprotein 2	4	0.0580842	0.355633	0.0663525	0.363901		0.432362	0.500251
Snx4	Q91YJ2	SNX4_MOUSE	Sorting nexin-4	3	0.0578311	0.00806268	-0.0248289	-0.0745974		0.0152618	0.977733
Gfm1	Q8K0D5	EFGM_MOUSE	Elongation factor G, mitochondrial	17	0.0577539	0.0967461	0.0521406	0.0911328		0.214625	0.833264
Pctp	P53808	PPCT_MOUSE	Phosphatidylcholine transfer protein	2	0.0577358	0.0226207	0.044126	0.00901095		0.000560913	0.998629
Stim1	P70302	STIM1_MOUSE	Stromal interaction molecule 1	6	0.0576264	0.390957	-0.306162	0.0271691		0.0355698	0.907072
Sf3b1	Q99NB9	SF3B1_MOUSE	Splicing factor 3B subunit 1	14	0.0572182	0.173891	-0.164604	-0.0479304		0.118902	0.83222
Pepd	Q11136	PEPD_MOUSE	Xaa-Pro dipeptidase	7	0.0571521	0.0606699	0.0393464	0.0428642		0.169152	0.905407
Pgam1	Q9DBJ1	PGAM1_MOUSE	Phosphoglycerate mutase 1	7	0.0569735	0.0930907	-0.0231762	0.012941		0.06139	0.94097
Trappc10	Q3TLI0	TPC10_MOUSE	Trafficking protein particle complex subunit 10	4	0.0569207	0.287608	-0.0751616	0.155525		0.0944852	0.835171
Ptgis	O35074	PTGIS_MOUSE	Prostacyclin synthase	3	0.0565529	0.660265	-0.50662	0.0970923		0.827712	0.283115
Agpat3	Q9D517	PLCC_MOUSE	1-acyl-sn-glycerol-3-phosphate acyltransferase gamma	4	0.0563726	0.0836833	0.074468	0.101779		0.12868	0.864401
Naxd	Q9CZ42	NNRD_MOUSE	ATP-dependent (S)-NAD(P)H-hydrate dehydratase	8	0.0563389	0.234246	-0.133665	0.0442422		2.28169	0.340671
Coro1c	Q9WUM4	COR1C_MOUSE	Coronin-1C	5	0.0555029	0.0503785	-0.111356	-0.11648		0.0934733	0.881017
Dhx9	O70133	DHX9_MOUSE	ATP-dependent RNA helicase A	19	0.0553805	0.301031	-0.333309	-0.0876589		1.35283	0.273803
Ap2a1	P17426	AP2A1_MOUSE	AP-2 complex subunit alpha-1	12	0.055363	0.247498	-0.183067	0.00906849		0.19507	0.750936
Fkbp2	P45878	FKBP2_MOUSE	Peptidyl-prolyl cis-trans isomerase FKBP2	3	0.0552317	-0.0796741	0.230347	0.0954412		1.28773	0.437613
Suox	Q8R086	SUOX_MOUSE	Sulfite oxidase, mitochondrial	9	0.0544551	0.0710837	0.00166639	0.018295		0.0543003	0.954212
Lamc1	P02468	LAMC1_MOUSE	Laminin subunit gamma-1	39	0.0542841	0.274505	-0.25326	-0.0330388		2.14217	0.243625
Gpsm1	Q6IR34	GPSM1_MOUSE	G-protein-signaling modulator 1	3	0.0542243	0.0716972	-0.190788	-0.173315		0.186798	0.761725
Lhpp	Q9D7I5	LHPP_MOUSE	Phospholysine phosphohistidine inorganic pyrophosphate phosphatase	5	0.0541433	0.430737	-0.156989	0.219605		0.19711	0.695518
Rab5c	P35278	RAB5C_MOUSE	Ras-related protein Rab-5C	3	0.0541331	0.0399993	-0.167707	-0.181841		0.250466	0.730795
Gnl1	P36916	GNL1_MOUSE	Guanine nucleotide-binding protein-like 1	3	0.0536989	0.666967	-0.519594	0.0936737		1.52603	0.157174
Gapvd1	Q6PAR5	GAPD1_MOUSE	GTPase-activating protein and VPS9 domain-containing protein 1	3	0.0530777	-0.237219	-0.0806332	-0.37093		1.42452	0.276843
Coq10b	Q3THF9	CQ10B_MOUSE	Coenzyme Q-binding protein COQ10 homolog B, mitochondrial	2	0.0530758	0.191807	-0.0416212	0.0971104		0.0673361	0.892914
Ensa	P60840	ENSA_MOUSE	Alpha-endosulfine	3	0.0528536	-0.257611	0.0617463	-0.248718		0.250166	0.707785
Alpk3	Q924C5	ALPK3_MOUSE	Alpha-protein kinase 3	9	0.0527363	-0.499476	0.22284	-0.329372		0.564616	0.428124
Commd2	Q8BXC6	COMD2_MOUSE	COMM domain-containing protein 2	3	0.0525106	0.0422125	-0.0261739	-0.036472		0.0126252	0.981296
Pm20d2	A3KG59	P20D2_MOUSE	Peptidase M20 domain-containing protein 2	6	0.0524451	-0.0419957	0.136788	0.042347		0.106636	0.892224
Sh3glb1	Q9JK48	SHLB1_MOUSE	Endophilin-B1	7	0.0522175	-0.192228	0.282514	0.0380685		0.254993	0.702279
Srsf2	Q62093	SRSF2_MOUSE	Serine/arginine-rich splicing factor 2	3	0.0519447	0.189356	-0.23469	-0.0972786		1.16979	0.388914
Numb	Q9QZS3	NUMB_MOUSE	Protein numb homolog	4	0.0513395	0.33615	-0.0576471	0.227164		0.118842	0.795099
Nme1	P15532	NDKA_MOUSE	Nucleoside diphosphate kinase A	2	0.0512657	0.0651429	-0.581832	-0.567955		2.4405	0.0734973
Ece1	Q4PZA2	ECE1_MOUSE	Endothelin-converting enzyme 1	3	0.0511163	0.657715	-0.959304	-0.352706		0.749868	0.257016
Bckdk	O55028	BCKD_MOUSE	[3-methyl-2-oxobutanoate dehydrogenase [lipoamide]] kinase, mitochondrial	9	0.0510902	0.204235	-0.260882	-0.107737		0.50244	0.538716
Tigar	Q8BZA9	TIGAR_MOUSE	Fructose-2,6-bisphosphatase TIGAR	6	0.0510104	0.0155306	-0.0791788	-0.114659		0.0101714	0.976684
Caprin1	Q60865	CAPR1_MOUSE	Caprin-1	10	0.0505555	0.144006	0.328738	0.422189		1.39796	0.216
Actr1a	P61164	ACTZ_MOUSE	Alpha-centractin	12	0.0500065	0.256666	-0.229712	-0.0230525		1.67281	0.311718
Mrpl28	Q9D1B9	RM28_MOUSE	39S ribosomal protein L28, mitochondrial	7	0.0499156	0.186135	0.0371698	0.173389		1.24977	0.448962
Cs	Q9CZU6	CISY_MOUSE	Citrate synthase, mitochondrial	16	0.0485748	0.0267423	-0.109867	-0.1317		0.242642	0.794431
Rock1	P70335	ROCK1_MOUSE	Rho-associated protein kinase 1	11	0.0485722	0.111837	-0.0872103	-0.0239452		0.0147117	0.968974
Rabepk	Q8VCH5	RABEK_MOUSE	Rab9 effector protein with kelch motifs	2	0.048374	-0.521916	-0.215636	-0.785927		0.419269	0.428336
Mars2	Q499X9	SYMM_MOUSE	Methionine--tRNA ligase, mitochondrial	11	0.0481606	0.15944	-0.130499	-0.0192188		0.589934	0.654147
Pard3	Q99NH2	PARD3_MOUSE	Partitioning defective 3 homolog	2	0.0481478	-4.60943e-05	-0.451467	-0.499661		0.411231	0.459112
Eef1d	P57776	EF1D_MOUSE	Elongation factor 1-delta	8	0.0481116	0.00495243	0.050155	0.00699584		0.00589881	0.991414
Ddx3x	Q62167	DDX3X_MOUSE	ATP-dependent RNA helicase DDX3X	3	0.0480455	0.0855567	-0.235598	-0.198087		0.0776699	0.852721
Akap12	Q9WTQ5	AKA12_MOUSE	A-kinase anchor protein 12	10	0.0479517	-0.234167	-0.0332689	-0.315387		0.373022	0.597909
Nqo2	Q9JI75	NQO2_MOUSE	Ribosyldihydronicotinamide dehydrogenase [quinone]	8	0.047403	0.156544	-0.128484	-0.0193434		0.334026	0.741518
Dusp23	Q6NT99	DUS23_MOUSE	Dual specificity protein phosphatase 23	2	0.0465269	-0.222091	-0.0336072	-0.302225		0.121192	0.798537
Slc9a3r2	Q9JHL1	NHRF2_MOUSE	Na(+)/H(+) exchange regulatory cofactor NHE-RF2	14	0.0464551	0.384206	-0.368449	-0.0306985		2.33766	0.150087
Hsd17b12	O70503	DHB12_MOUSE	Very-long-chain 3-oxoacyl-CoA reductase	2	0.0463339	0.262099	-0.0545286	0.161236		0.211754	0.741324
Diaph1	O08808	DIAP1_MOUSE	Protein diaphanous homolog 1	10	0.0461184	-0.0902437	-0.047939	-0.184301		0.0417296	0.925778
Dglucy	Q8BH86	GLUCM_MOUSE	D-glutamate cyclase, mitochondrial	20	0.0459716	0.143219	-0.189219	-0.0919714		0.436843	0.639749
Psmb6	Q60692	PSB6_MOUSE	Proteasome subunit beta type-6	5	0.0455093	0.247321	-0.167303	0.0345093		0.746245	0.511907
Taco1	Q8K0Z7	TACO1_MOUSE	Translational activator of cytochrome c oxidase 1	7	0.0454715	-0.0556784	-0.111824	-0.212974		0.324847	0.702412
Eif2s2	Q99L45	IF2B_MOUSE	Eukaryotic translation initiation factor 2 subunit 2	11	0.0453892	0.317337	-0.353279	-0.0813309		0.23928	0.647798
Ube2n	P61089	UBE2N_MOUSE	Ubiquitin-conjugating enzyme E2 N	6	0.0449677	0.0950956	-0.0982834	-0.0481555		0.287022	0.812956
Acot9	Q9R0X4	ACOT9_MOUSE	Acyl-coenzyme A thioesterase 9, mitochondrial	17	0.0447445	0.20074	-0.247107	-0.0911105		2.29493	0.255659
Crot	Q9DC50	OCTC_MOUSE	Peroxisomal carnitine O-octanoyltransferase	4	0.0446695	0.00573476	-0.63755	-0.676485		2.00383	0.0886496
Slirp	Q9D8T7	SLIRP_MOUSE	SRA stem-loop-interacting RNA-binding protein, mitochondrial	4	0.0446593	-0.228967	0.181189	-0.0924371		0.125941	0.823369
Tst	P52196	THTR_MOUSE	Thiosulfate sulfurtransferase	6	0.0446043	-0.0110146	-0.170053	-0.225672		0.689602	0.511624
Naprt	Q8CC86	PNCB_MOUSE	Nicotinate phosphoribosyltransferase	6	0.0442492	0.202048	-0.191166	-0.0333668		0.180287	0.771515
Dtna	Q9D2N4	DTNA_MOUSE	Dystrobrevin alpha	13	0.0441319	0.449855	-0.362266	0.0434577		1.37587	0.235236
Ppid	Q9CR16	PPID_MOUSE	Peptidyl-prolyl cis-trans isomerase D	10	0.0440528	-0.0749725	0.159799	0.0407737		0.2424	0.808143
Acat1	Q8QZT1	THIL_MOUSE	Acetyl-CoA acetyltransferase, mitochondrial	15	0.0437692	-0.0617469	-0.192666	-0.298182		0.742878	0.440382
F11r	O88792	JAM1_MOUSE	Junctional adhesion molecule A	3	0.0432777	0.263642	-0.420642	-0.200277		1.74483	0.18796
Thnsl1	Q8BH55	THNS1_MOUSE	Threonine synthase-like 1	5	0.0431271	0.537932	-0.388445	0.106359		0.248616	0.60871
Coq6	Q8R1S0	COQ6_MOUSE	Ubiquinone biosynthesis monooxygenase COQ6, mitochondrial	9	0.0429128	0.0267576	-0.066726	-0.0828813		0.178422	0.884498
Hspd1	P63038	CH60_MOUSE	60 kDa heat shock protein, mitochondrial	26	0.0423851	0.0708739	-0.0828355	-0.0543467		0.0989193	0.907645
Mrpl21	Q9D1N9	RM21_MOUSE	39S ribosomal protein L21, mitochondrial	6	0.042299	-0.116445	0.11648	-0.042264		0.0647279	0.923998
Sec31a	Q3UPL0	SC31A_MOUSE	Protein transport protein Sec31A	12	0.0418733	0.0815376	0.00700029	0.0466646		0.0257191	0.966937
Cmc1	Q9CPZ8	COXM1_MOUSE	COX assembly mitochondrial protein homolog	2	0.0415255	0.160497	-0.0946598	0.0243114		0.112985	0.866058
	Q8VE95	CH082_MOUSE	UPF0598 protein C8orf82 homolog	6	0.0413195	0.257668	-0.25919	-0.0428406		0.96355	0.398651
Cnn2	Q08093	CNN2_MOUSE	Calponin-2	2	0.0412385	-0.304466	0.228274	-0.11743		0.0190842	0.94907
Psmb3	Q9R1P1	PSB3_MOUSE	Proteasome subunit beta type-3	2	0.0412312	0.0785154	-0.0606009	-0.0233167		0.0810014	0.930117
Dnajc3	Q91YW3	DNJC3_MOUSE	DnaJ homolog subfamily C member 3	5	0.0409088	0.0975186	-0.102824	-0.0462141		0.0212952	0.961157
Unc45a	Q99KD5	UN45A_MOUSE	Protein unc-45 homolog A	2	0.0397851	-0.055081	-0.02994	-0.124806		0.00196526	0.993693
Art1	Q60935	NAR1_MOUSE	GPI-linked NAD(P)(+)--arginine ADP-ribosyltransferase 1	3	0.039546	0.374863	-0.499124	-0.163807		0.666962	0.366179
Tubb6	Q922F4	TBB6_MOUSE	Tubulin beta-6 chain	5	0.0390717	-0.200241	0.100393	-0.13892		0.0155994	0.962975
Ptrh2	Q8R2Y8	PTH2_MOUSE	Peptidyl-tRNA hydrolase 2, mitochondrial	3	0.0381406	0.0514962	-0.0461009	-0.0327454		0.022871	0.972295
Dars2	Q8BIP0	SYDM_MOUSE	Aspartate--tRNA ligase, mitochondrial	11	0.037873	0.145612	0.0684853	0.176225		0.393783	0.682247
Capzb	P47757	CAPZB_MOUSE	F-actin-capping protein subunit beta	12	0.0374908	0.138794	-0.113291	-0.011988		1.29784	0.589452
Rpl7a	P12970	RL7A_MOUSE	60S ribosomal protein L7a	10	0.0374867	-0.044383	-0.0111904	-0.0930602		0.0251606	0.968078
Pcmtd1	P59913	PCMD1_MOUSE	Protein-L-isoaspartate O-methyltransferase domain-containing protein 1	3	0.0370673	1.51298	-1.04147	0.434446		0.499551	0.339819
Maip1	Q8BHE8	MAIP1_MOUSE	m-AAA protease-interacting protein 1, mitochondrial	2	0.0370181	-0.0770839	-0.27278	-0.386882		0.436512	0.497779
Pgm2	Q7TSV4	PGM2_MOUSE	Phosphoglucomutase-2	6	0.0369565	-0.00774256	-0.206517	-0.251216		0.863068	0.432687
Fn3k	Q9ER35	FN3K_MOUSE	Fructosamine-3-kinase	6	0.0368894	0.211467	-0.187744	-0.0131667		0.337745	0.681873
Echdc3	Q9D7J9	ECHD3_MOUSE	Enoyl-CoA hydratase domain-containing protein 3, mitochondrial	7	0.0368862	0.188571	-0.0934706	0.0582142		0.599583	0.656895
Rhot1	Q8BG51	MIRO1_MOUSE	Mitochondrial Rho GTPase 1	8	0.0366583	0.288611	-0.117327	0.134626		0.523821	0.567452
Sirt2	Q8VDQ8	SIR2_MOUSE	NAD-dependent protein deacetylase sirtuin-2	8	0.0362587	0.354174	-0.299592	0.0183233		0.81137	0.390491
Atpaf1	Q811I0	ATPF1_MOUSE	ATP synthase mitochondrial F1 complex assembly factor 1	8	0.0358566	-0.111313	-0.0556571	-0.202827		0.201083	0.785445
Ppp6c	Q9CQR6	PPP6_MOUSE	Serine/threonine-protein phosphatase 6 catalytic subunit	4	0.0358512	0.230477	-0.280395	-0.0857684		0.909855	0.401495
Dync1i2	O88487	DC1I2_MOUSE	Cytoplasmic dynein 1 intermediate chain 2	11	0.0357714	0.147436	-0.229633	-0.117969		0.669467	0.511979
Surf4	Q64310	SURF4_MOUSE	Surfeit locus protein 4	2	0.0356121	0.217083	-0.167389	0.014082		0.487413	0.625693
Atp6v1e1	P50518	VATE1_MOUSE	V-type proton ATPase subunit E 1	5	0.0355091	0.0807438	0.00425911	0.0494938		0.0654167	0.945685
Wnk2	Q3UH66	WNK2_MOUSE	Serine/threonine-protein kinase WNK2	9	0.0343917	-0.0183249	-0.0151275	-0.0678441		0.0182978	0.980105
Nfu1	Q9QZ23	NFU1_MOUSE	NFU1 iron-sulfur cluster scaffold homolog, mitochondrial	3	0.0342935	0.0695432	0.00444349	0.0396932		0.0259858	0.970341
Pank4	Q80YV4	PANK4_MOUSE	Pantothenate kinase 4	12	0.0341377	-0.0235167	0.0433369	-0.0143175		0.0103162	0.991694
Aifm2	Q8BUE4	AIFM2_MOUSE	Apoptosis-inducing factor 2	3	0.0340395	0.00985591	0.647812	0.623628		1.73375	0.117209
Cad	B2RQC6	PYR1_MOUSE	CAD protein	6	0.0338751	-0.515606	0.147459	-0.402022		0.295316	0.574955
Pex14	Q9R0A0	PEX14_MOUSE	Peroxisomal membrane protein PEX14	3	0.0338395	0.412392	-0.613755	-0.235203		1.57703	0.150707
Ranbp1	P34022	RANG_MOUSE	Ran-specific GTPase-activating protein	4	0.033685	0.272033	-0.286476	-0.0481275		1.00177	0.376011
Eif3e	P60229	EIF3E_MOUSE	Eukaryotic translation initiation factor 3 subunit E	13	0.0336084	0.232077	-0.0369053	0.161563		0.852406	0.509497
Homer1	Q9Z2Y3	HOME1_MOUSE	Homer protein homolog 1	7	0.0334317	-0.187475	0.226173	0.00526651		0.218081	0.752744
Cbr4	Q91VT4	CBR4_MOUSE	Carbonyl reductase family member 4	7	0.0334072	-0.150672	-0.0516224	-0.235702		0.561507	0.587216
Acat2	Q8CAY6	THIC_MOUSE	Acetyl-CoA acetyltransferase, cytosolic	2	0.03279	0.0798047	0.968276	1.01529		0.925126	0.194837
Acyp2	P56375	ACYP2_MOUSE	Acylphosphatase-2	7	0.032766	-0.0243829	0.027763	-0.0293859		0.00504483	0.994922
Cyb5a	P56395	CYB5_MOUSE	Cytochrome b5	4	0.032279	0.325881	-0.262839	0.0307636		1.25138	0.326983
Esd	Q9R0P3	ESTD_MOUSE	S-formylglutathione hydrolase	7	0.0321474	0.173496	-0.149887	-0.00853888		0.223405	0.778486
Mfn2	Q80U63	MFN2_MOUSE	Mitofusin-2	14	0.0321439	0.158152	-0.0437447	0.0822633		0.587746	0.714505
Tamm41	Q3TUH1	TAM41_MOUSE	Phosphatidate cytidylyltransferase, mitochondrial	8	0.0314	0.244831	-0.335247	-0.121817		0.377882	0.564649
Cops4	O88544	CSN4_MOUSE	COP9 signalosome complex subunit 4	12	0.0312427	0.22474	-0.167081	0.0264161		0.927316	0.49734
Bpnt1	Q9Z0S1	BPNT1_MOUSE	3'(2'),5'-bisphosphate nucleotidase 1	10	0.0309693	-0.0278784	0.0391061	-0.0197417		0.0060442	0.993904
Elavl1	P70372	ELAV1_MOUSE	ELAV-like protein 1	9	0.0308819	0.314245	-0.301222	-0.0178591		0.640761	0.450318
Gnao1	P18872	GNAO_MOUSE	Guanine nucleotide-binding protein G(o) subunit alpha	2	0.0306533	0.243682	-0.409671	-0.196643		0.879801	0.334636
Osbpl1a	Q91XL9	OSBL1_MOUSE	Oxysterol-binding protein-related protein 1	4	0.029309	0.147051	-0.503807	-0.386065		1.30268	0.203268
Nebl	Q0II04	NEBL_MOUSE	Nebulette	21	0.0290232	0.0971553	-0.0801853	-0.0120532		0.363545	0.832148
Swap70	Q6A028	SWP70_MOUSE	Switch-associated protein 70	6	0.0289442	-0.215653	0.496461	0.251864		0.0886774	0.801202
Tmed10	Q9D1D4	TMEDA_MOUSE	Transmembrane emp24 domain-containing protein 10	5	0.0287962	0.649115	-0.249991	0.370327		1.00478	0.255076
Gstz1	Q9WVL0	MAAI_MOUSE	Maleylacetoacetate isomerase	6	0.0282621	0.119432	-0.1075	-0.0163294		0.170087	0.852828
Hspb2	Q99PR8	HSPB2_MOUSE	Heat shock protein beta-2	5	0.0276286	0.2281	-0.122849	0.0776224		1.16913	0.476903
Tmem70	Q921N7	TMM70_MOUSE	Transmembrane protein 70, mitochondrial	2	0.0272074	-0.209172	-0.00425625	-0.240635		0.218208	0.740274
Scrn2	Q8VCA8	SCRN2_MOUSE	Secernin-2	10	0.0265179	0.258927	0.0395695	0.271978		1.05167	0.382673
Acp1	Q9D358	PPAC_MOUSE	Low molecular weight phosphotyrosine protein phosphatase	4	0.0265061	0.76872	0.0570742	0.799288		0.439976	0.402436
Syap1	Q9D5V6	SYAP1_MOUSE	Synapse-associated protein 1	2	0.0264812	-0.158519	0.462058	0.277057		0.0864094	0.808172
Tmed4	Q8R1V4	TMED4_MOUSE	Transmembrane emp24 domain-containing protein 4	3	0.0263618	0.174889	-0.0759058	0.0726213		0.162791	0.835521
Timm9	Q9WV98	TIM9_MOUSE	Mitochondrial import inner membrane translocase subunit Tim9	3	0.0259374	-0.0726989	-0.0305637	-0.1292		0.233688	0.842546
Prodh	Q9WU79	PROD_MOUSE	Proline dehydrogenase 1, mitochondrial	15	0.0258786	-0.0527871	-0.00415897	-0.0828247		0.0136611	0.980241
Aldh9a1	Q9JLJ2	AL9A1_MOUSE	4-trimethylaminobutyraldehyde dehydrogenase	11	0.0256945	-0.0576105	0.0190242	-0.0642808		0.0194679	0.979637
Camk1	Q91YS8	KCC1A_MOUSE	Calcium/calmodulin-dependent protein kinase type 1	5	0.0256936	0.241882	-0.215448	0.000739733		0.962136	0.44523
Dlat	Q8BMF4	ODP2_MOUSE	Dihydrolipoyllysine-residue acetyltransferase component of pyruvate dehydrogenase complex, mitochondrial	16	0.025588	1.51707	-1.22358	0.267903		1.54051	0.0905726
Dnm2	P39054	DYN2_MOUSE	Dynamin-2	19	0.0252428	0.111538	-0.229492	-0.143197		0.974895	0.442613
Htra2	Q9JIY5	HTRA2_MOUSE	Serine protease HTRA2, mitochondrial	8	0.0252186	0.0918617	-0.0924311	-0.025788		0.103169	0.907267
Shmt1	P50431	GLYC_MOUSE	Serine hydroxymethyltransferase, cytosolic	7	0.025054	-0.189816	-0.0109549	-0.225824		0.387547	0.656426
Fhl3	Q9R059	FHL3_MOUSE	Four and a half LIM domains protein 3	5	0.0250177	0.216615	-0.421377	-0.22978		0.378808	0.516551
Mrpl39	Q9JKF7	RM39_MOUSE	39S ribosomal protein L39, mitochondrial	7	0.024998	-0.00115172	-0.0124283	-0.038578		0.00921762	0.992414
Cct7	P80313	TCPH_MOUSE	T-complex protein 1 subunit eta	13	0.0247259	-0.0374463	0.000679016	-0.0614932		0.0211244	0.980821
Capn2	O08529	CAN2_MOUSE	Calpain-2 catalytic subunit	17	0.0243006	0.28833	-0.0633163	0.200713		0.986935	0.422784
Trappc1	Q5NCF2	TPPC1_MOUSE	Trafficking protein particle complex subunit 1	2	0.0239671	0.345882	-0.4758	-0.153885		3.10494	0.0862018
Atg5	Q99J83	ATG5_MOUSE	Autophagy protein 5	3	0.0236635	0.0145106	0.118749	0.109596		0.00298328	0.990995
Slc25a24	Q8BMD8	SCMC1_MOUSE	Calcium-binding mitochondrial carrier protein SCaMC-1	4	0.0236168	0.0604569	0.318107	0.354947		0.222251	0.654426
Ica	Q9DBD0	ICA_MOUSE	Inhibitor of carbonic anhydrase	8	0.0235465	0.033082	-0.0804679	-0.0709324		0.00464566	0.989324
Vat1	Q62465	VAT1_MOUSE	Synaptic vesicle membrane protein VAT-1 homolog	3	0.0233733	0.37573	-0.217969	0.134387		0.734003	0.426486
Cpox	P36552	HEM6_MOUSE	Oxygen-dependent coproporphyrinogen-III oxidase, mitochondrial	11	0.0226374	0.264565	-0.319274	-0.0773458		1.26592	0.311475
Tm9sf3	Q9ET30	TM9S3_MOUSE	Transmembrane 9 superfamily member 3	5	0.0226005	0.499749	-0.381373	0.0957759		0.355601	0.525276
Ano10	Q8BH79	ANO10_MOUSE	Anoctamin-10	2	0.022495	0.0343771	0.140003	0.151885		0.0670073	0.89189
Mterf2	Q8BKY8	MTEF2_MOUSE	Transcription termination factor 2, mitochondrial	9	0.0224746	0.0623887	-0.0430244	-0.00311025		0.144587	0.943585
Trmt112	Q9DCG9	TR112_MOUSE	Multifunctional methyltransferase subunit TRM112-like protein	2	0.0223827	0.484455	-0.313371	0.148701		0.767619	0.365778
Hyou1	Q9JKR6	HYOU1_MOUSE	Hypoxia up-regulated protein 1	10	0.0222413	0.0289742	0.0989911	0.105724		0.0718262	0.911981
Ap3s2	Q8BSZ2	AP3S2_MOUSE	AP-3 complex subunit sigma-2	2	0.0220451	0.491734	-0.59586	-0.126171		1.83121	0.130603
Ehd2	Q8BH64	EHD2_MOUSE	EH domain-containing protein 2	21	0.0216252	0.330914	-0.399479	-0.0901899		2.07862	0.170727
Slc30a9	Q5IRJ6	ZNT9_MOUSE	Zinc transporter 9	9	0.0212739	-0.0145658	0.0348142	-0.00102552		0.00584373	0.995419
Ecpas	Q6PDI5	ECM29_MOUSE	Proteasome adapter and scaffold protein ECM29	30	0.0204067	0.264869	-0.268246	-0.0237843		0.578788	0.504734
Hip1	Q8VD75	HIP1_MOUSE	Huntingtin-interacting protein 1	8	0.0202192	0.523033	0.165874	0.668688		0.523703	0.386296
Aifm1	Q9Z0X1	AIFM1_MOUSE	Apoptosis-inducing factor 1, mitochondrial	21	0.0201931	0.128375	-0.112561	-0.00437927		0.29877	0.800036
Adprhl1	Q8BGK2	ARHL1_MOUSE	[Protein ADP-ribosylarginine] hydrolase-like protein 1	14	0.0201661	0.0864763	-0.111805	-0.0454947		0.130411	0.879575
Hnrnpm	Q9D0E1	HNRPM_MOUSE	Heterogeneous nuclear ribonucleoprotein M	26	0.0195373	0.218794	-0.268567	-0.0693102		1.9789	0.273382
Mrpl55	Q9CZ83	RM55_MOUSE	39S ribosomal protein L55, mitochondrial	5	0.0195045	-0.187549	0.190988	-0.0160659		0.0604252	0.894103
Fam49b	Q921M7	FA49B_MOUSE	Protein FAM49B	7	0.0194454	0.534996	-0.265394	0.250157		0.864039	0.322025
Urod	P70697	DCUP_MOUSE	Uroporphyrinogen decarboxylase	4	0.0190233	-0.122457	-0.0766716	-0.218152		0.185329	0.779038
Carm1	Q9WVG6	CARM1_MOUSE	Histone-arginine methyltransferase CARM1	3	0.0189466	-0.49371	0.106823	-0.405834		0.132597	0.743508
Mthfd1	Q922D8	C1TC_MOUSE	C-1-tetrahydrofolate synthase, cytoplasmic	12	0.0184679	0.135907	0.12594	0.243379		0.798346	0.471939
Psmc1	P62192	PRS4_MOUSE	26S proteasome regulatory subunit 4	10	0.0184622	0.268303	-0.211403	0.0384372		1.22169	0.392254
Ldha	P06151	LDHA_MOUSE	L-lactate dehydrogenase A chain	15	0.01846	0.048516	-0.185389	-0.155333		0.562723	0.595959
Pdhb	Q9D051	ODPB_MOUSE	Pyruvate dehydrogenase E1 component subunit beta, mitochondrial	16	0.0183169	0.0194461	-0.0870845	-0.0859553		0.127757	0.894248
Ap1b1	O35643	AP1B1_MOUSE	AP-1 complex subunit beta-1	25	0.0174637	0.0946004	-0.10726	-0.0301234		0.167238	0.864757
Etfa	Q99LC5	ETFA_MOUSE	Electron transfer flavoprotein subunit alpha, mitochondrial	20	0.0170695	0.129223	-0.157031	-0.0448771		0.0727357	0.891426
Pacs2	Q3V3Q7	PACS2_MOUSE	Phosphofurin acidic cluster sorting protein 2	2	0.0170304	-0.352568	0.0676889	-0.301909		0.0801992	0.835486
Tmem11	Q8BK08	TMM11_MOUSE	Transmembrane protein 11, mitochondrial	4	0.01699	-0.443971	0.139612	-0.321349		0.702601	0.39472
Xpnpep3	B7ZMP1	XPP3_MOUSE	Xaa-Pro aminopeptidase 3	4	0.0167135	-0.354331	-0.0448481	-0.415893		3.07384	0.113867
Lias	Q99M04	LIAS_MOUSE	Lipoyl synthase, mitochondrial	5	0.0166887	-0.412141	0.209858	-0.218972		0.30174	0.612026
Tuba1c	P68373	TBA1C_MOUSE	Tubulin alpha-1C chain	6	0.0163403	0.250707	-0.242864	-0.00849724		0.417874	0.598151
Nos3	P70313	NOS3_MOUSE	Nitric oxide synthase, endothelial	7	0.0162961	0.218436	-0.307654	-0.105515		0.208028	0.707659
Rcn3	Q8BH97	RCN3_MOUSE	Reticulocalbin-3	3	0.0157669	0.557615	0.548714	1.09056		0.931681	0.200127
Aldh5a1	Q8BWF0	SSDH_MOUSE	Succinate-semialdehyde dehydrogenase, mitochondrial	12	0.0155446	0.0815776	-0.137485	-0.0714521		0.756844	0.668269
Bcat2	O35855	BCAT2_MOUSE	Branched-chain-amino-acid aminotransferase, mitochondrial	13	0.0152283	-0.176152	0.0784038	-0.112976		0.200856	0.81362
Ghitm	Q91VC9	GHITM_MOUSE	Growth hormone-inducible transmembrane protein	3	0.0150232	0.300091	-0.0783164	0.206752		1.45538	0.342511
Sun1	Q9D666	SUN1_MOUSE	SUN domain-containing protein 1	7	0.0144974	0.547774	-0.426858	0.106419		1.1069	0.251578
Atp6v1h	Q8BVE3	VATH_MOUSE	V-type proton ATPase subunit H	4	0.0144717	-0.143588	-0.0181532	-0.176213		0.0180064	0.959927
Gspt1	Q8R050	ERF3A_MOUSE	Eukaryotic peptide chain release factor GTP-binding subunit ERF3A	13	0.0142895	0.0685921	-0.0163339	0.0379686		0.0212105	0.978288
Ctbp2	P56546	CTBP2_MOUSE	C-terminal-binding protein 2	3	0.0138083	0.662086	-0.780017	-0.131739		0.531973	0.365694
Mybbp1a	Q7TPV4	MBB1A_MOUSE	Myb-binding protein 1A	5	0.0136474	0.147866	-0.333453	-0.199235		0.24303	0.658866
Acsf3	Q3URE1	ACSF3_MOUSE	Malonate--CoA ligase ACSF3, mitochondrial	19	0.0131559	-0.0912059	0.0579014	-0.0464605		0.298144	0.89091
Ehhadh	Q9DBM2	ECHP_MOUSE	Peroxisomal bifunctional enzyme	17	0.0131416	-0.036918	-0.15818	-0.20824		0.195462	0.760903
Rps8	P62242	RS8_MOUSE	40S ribosomal protein S8	7	0.0127656	-0.0170577	-0.136646	-0.16647		0.0649572	0.891824
Tmod1	P49813	TMOD1_MOUSE	Tropomodulin-1	11	0.0127112	0.055865	-0.0018781	0.0412757		0.0210965	0.980482
Eif4a1	P60843	IF4A1_MOUSE	Eukaryotic initiation factor 4A-I	12	0.0122423	0.162183	-0.208769	-0.0588284		0.786626	0.524606
Atp13a1	Q9EPE9	AT131_MOUSE	Manganese-transporting ATPase 13A1	4	0.0121463	0.636941	-0.244713	0.380082		0.965609	0.265679
Mmgt1	Q8K273	MMGT1_MOUSE	Membrane magnesium transporter 1	2	0.0117629	0.100888	0.118648	0.207773		0.723486	0.541178
Cpsf7	Q8BTV2	CPSF7_MOUSE	Cleavage and polyadenylation specificity factor subunit 7	2	0.011707	0.239586	-0.468981	-0.241102		1.72299	0.177536
Atp1b3	P97370	AT1B3_MOUSE	Sodium/potassium-transporting ATPase subunit beta-3	5	0.011646	0.0646626	-0.0404072	0.0126095		0.0401862	0.969966
Pdia4	P08003	PDIA4_MOUSE	Protein disulfide-isomerase A4	14	0.0116189	0.0288293	-0.00146739	0.0157429		0.000830177	0.998634
Atp5f1c	Q91VR2	ATPG_MOUSE	ATP synthase subunit gamma, mitochondrial	12	0.0116002	0.295156	-0.929136	-0.64558		0.485679	0.36956
Gstk1	Q9DCM2	GSTK1_MOUSE	Glutathione S-transferase kappa 1	12	0.0109863	0.0759223	-0.113128	-0.0481923		0.0953357	0.904347
Ilkap	Q8R0F6	ILKAP_MOUSE	Integrin-linked kinase-associated serine/threonine phosphatase 2C	6	0.0107943	0.844917	-0.588152	0.245971		0.926673	0.236242
Khdrbs1	Q60749	KHDR1_MOUSE	KH domain-containing, RNA-binding, signal transduction-associated protein 1	7	0.0107231	0.143832	-0.189504	-0.0563949		0.643082	0.598198
Trappc2l	Q9JME7	TPC2L_MOUSE	Trafficking protein particle complex subunit 2-like protein	4	0.0100485	0.472686	-0.364212	0.0984255		0.629889	0.401003
Pmm2	Q9Z2M7	PMM2_MOUSE	Phosphomannomutase 2	5	0.0100311	0.158024	-0.0786301	0.0693623		0.265794	0.807612
Svil	Q8K4L3	SVIL_MOUSE	Supervillin	32	0.00953197	0.246599	-0.171619	0.0654478		0.223465	0.743508
Hdac6	Q9Z2V5	HDAC6_MOUSE	Histone deacetylase 6	3	0.00944138	0.106053	-0.383185	-0.286574		0.139624	0.7432
Skp1	Q9WTX5	SKP1_MOUSE	S-phase kinase-associated protein 1	6	0.00927512	0.117027	-0.134765	-0.0270128		0.526576	0.728152
Vps4b	P46467	VPS4B_MOUSE	Vacuolar protein sorting-associated protein 4B	6	0.00913874	0.111369	-0.0100644	0.0921663		0.0276026	0.95954
Farsa	Q8C0C7	SYFA_MOUSE	Phenylalanine--tRNA ligase alpha subunit	8	0.00880686	-0.0158517	-0.171828	-0.196486		0.429546	0.633099
Iars	Q8BU30	SYIC_MOUSE	Isoleucine--tRNA ligase, cytoplasmic	24	0.00861295	0.157576	-0.0162166	0.132746		0.526548	0.705081
Eif3j1;Eif3j2	Q3UGC7;Q66JS6	EI3JA_MOUSE;EI3JB_MOUSE	Eukaryotic translation initiation factor 3 subunit J-A	5	0.00835991	0.0704244	0.0117337	0.0737982		0.0447828	0.958905
Cops8	Q8VBV7	CSN8_MOUSE	COP9 signalosome complex subunit 8	2	0.00798162	0.133911	-0.00139968	0.12453		0.186811	0.836447
Rpl28	P41105	RL28_MOUSE	60S ribosomal protein L28	4	0.00792694	-0.0736739	-0.166423	-0.248023		0.489874	0.571438
Sgcg	P82348	SGCG_MOUSE	Gamma-sarcoglycan	4	0.00779565	0.187331	-0.250292	-0.0707569		0.644708	0.513366
Cul5	Q9D5V5	CUL5_MOUSE	Cullin-5	23	0.00769011	0.301127	-0.248867	0.0445697		0.968305	0.399519
Actr3b	Q641P0	ARP3B_MOUSE	Actin-related protein 3B	5	0.00732168	-0.0615673	-0.050958	-0.119847		0.0791543	0.914351
Ppp2r5c	Q60996	2A5G_MOUSE	Serine/threonine-protein phosphatase 2A 56 kDa regulatory subunit gamma isoform	9	0.00706704	-0.0564823	-0.19493	-0.25848		0.0855546	0.839319
Myoz2	Q9JJW5	MYOZ2_MOUSE	Myozenin-2	18	0.0070432	0.151966	-0.245377	-0.100454		0.904261	0.454096
Inpp4a	Q9EPW0	INP4A_MOUSE	Inositol polyphosphate-4-phosphatase type I A	4	0.00693289	0.233852	-0.0778248	0.149095		0.016566	0.959494
Mrps18a	Q99N85	RT18A_MOUSE	28S ribosomal protein S18a, mitochondrial	2	0.00687313	0.0787458	0.0435483	0.115421		0.0780187	0.914584
Dctn2	Q99KJ8	DCTN2_MOUSE	Dynactin subunit 2	10	0.00676886	0.0428247	-0.195783	-0.159727		0.304899	0.702121
Gsk3b	Q9WV60	GSK3B_MOUSE	Glycogen synthase kinase-3 beta	13	0.00613499	0.246866	-0.165696	0.0750351		0.80721	0.51215
Psmd8	Q9CX56	PSMD8_MOUSE	26S proteasome non-ATPase regulatory subunit 8	7	0.00604566	0.0253995	-0.147821	-0.128467		0.175076	0.813676
[truncated: 1,546 more rows]

## Sheet: article title and author names
Article title: Myeloperoxidase is a Critical Mediator of Anthracycline-induced Cardiomyopathy
Journal Name: Basic Research in Cardiology
Authors and affiliations:
Felix Sebastian Nettersheim1,2*, Johannes David Schlüter1,2*, Wiebke Kreuzberg1,2, Dennis Mehrkens1,2, Simon Grimm1,2, Harshal Nemade1,2, Simon Braumann1,2, Alexander Hof1,2, Henning Guthoff1,2, Vera Peters1,2, Friedrich Felix Hoyer1,2, Yulia Kargapolova1,2, Jan-Wilm Lackmann3, Stefan Müller2, Christian P. Pallasch4,5, Michael Hallek4,5, Agapios Sachinidis2,6, Matti Adam1,2, Holger Winkels1, Step…
1 Department of Cardiology, Faculty of Medicine and University Hospital Cologne, University of Cologne, Cologne, Germany
2 Center for Molecular Medicine Cologne (CMMC), University of Cologne, Cologne, Germany
3CECAD, University of Cologne, Faculty of Mathematics and Natural Sciences, Cologne, Germany
4CECAD, University of Cologne, Faculty of Medicine and University Hospital Cologne, Cologne, Germany
5 Department I of Internal Medicine, Center for Integrated Oncology (CIO) Köln-Bonn
6Institute of Neurophysiology, Faculty of Medicine, University of Cologne, Cologne, Germany.
*,†These authors contributed equally to the manuscript.
Corresponding authors:
Felix Nettersheim, Department of Cardiology, University Hospital Cologne, Kerpener Str. 62, 50937 Cologne, Germany, Email: felix.nettersheim@uk-koeln.de
Martin Mollenhauer, Department of Cardiology, University Hospital Cologne, Kerpener Str. 62, 50937 Cologne, Germany, Email: martin.mollenhauer@uk-koeln.de
